# Supplementary material for: Gene expression profiles of prostate cancer reveal involvement of multiple molecular pathways in the metastatic process
Source: BMC Cancer. 2007 Apr 12;7:64. doi: 10.1186/1471-2407-7-64 (PMC1865555; doi:10.1186/1471-2407-7-64)
Supplement: Additional file 1 — Differentially expressed genes between metastatic and primary prostate tumors. Results of SAM analysis of the 24 metastatic and 64 primary tumors. The Affymetrix probe set id, gene names and assignment of biological process for each gene is shown. [file 1471-2407-7-64-S1.xls]

## Sheet: Sheet1
gene symbol	probe_set	d_value			gene_symbol	probe_set	d_value	fold_change
eukaryotic translation initiation factor 1A, X-linked	34278_at	19.4576	3.55778		cold inducible RNA binding protein	39864_at	-10.9362	0.27254
androgen receptor (dihydrotestosterone receptor; testicular feminization; spinal and bulbar muscular atrophy; Kennedy disease)	1577_at	16.0426	10.0941		wingless-type MMTV integration site family, member 5B	61292_s_at	-9.85702	0.14226
adenylate kinase 3-like 1	48822_s_at	15.1819	3.03445		synaptotagmin-like 1	48805_f_at	-9.47659	0.40946
hypothetical protein LOC90639	47445_at	14.3036	2.83522		synaptotagmin-like 1	44820_f_at	-9.45278	0.29805
eukaryotic translation initiation factor 1A, X-linked	663_at	14.1709	2.68669		Wiskott-Aldrich syndrome (eczema-thrombocytopenia)	38963_i_at	-9.42572	0.40256
Poly(A) binding protein, cytoplasmic 1	44806_at	14.1696	3.57075		wingless-type MMTV integration site family, member 5B	66142_s_at	-9.32968	0.23483
Transcribed locus, strongly similar to XP_496055.1 PREDICTED: similar to p40 [Homo sapiens]	43436_g_at	13.2904	3.70721		annexin A11	55664_at	-9.15876	0.34338
Transcribed locus, strongly similar to XP_496055.1 PREDICTED: similar to p40 [Homo sapiens]	52851_at	13.209	7.06116		pre-B-cell leukemia transcription factor interacting protein 1	38063_at	-9.04347	0.42515
Myeloid/lymphoid or mixed-lineage leukemia 5 (trithorax homolog, Drosophila)	45092_at	13.1552	3.65854		chromosome 1 open reading frame 160	52078_at	-8.98584	0.48
heat shock 60kDa protein 1 (chaperonin)	37720_at	12.7962	2.79624		ethylmalonic encephalopathy 1	36170_at	-8.83861	0.48163
Septin 7	54219_at	12.7789	3.2274		zinc finger, DHHC-type containing 4	45807_at	-8.81214	0.46756
Transcribed locus, strongly similar to XP_496055.1 PREDICTED: similar to p40 [Homo sapiens]	43435_at	12.539	4.43452		wingless-type MMTV integration site family, member 5B	58787_at	-8.60997	0.44304
LCHN protein	58324_at	12.3865	3.49001		leucine zipper domain protein	50198_at	-8.42769	0.21941
Similar to bA110H4.2 (similar to membrane protein)	40552_s_at	12.3236	4.14448		wingless-type MMTV integration site family, member 5B	61330_at	-8.33855	0.30198
myeloid/lymphoid or mixed-lineage leukemia 5 (trithorax homolog, Drosophila)	58271_at	12.1454	2.45313		SM-11044 binding protein	46307_at	-8.27497	0.31429
Phosphatidylinositol binding clathrin assembly protein	59350_at	11.9794	3.21946		Abl interactor 2	44746_at	-8.19471	0.46772
Tetratricopeptide repeat domain 3	49558_at	11.9337	2.72991		brother of CDO	52999_at	-8.14936	0.24236
La ribonucleoprotein domain family, member 1	41829_at	11.5997	3.13557		selenoprotein M	64449_at	-7.95385	0.11048
inhibitor of Bruton agammaglobulinemia tyrosine kinase	52482_at	11.4101	3.30419		signal transducer and activator of transcription 6, interleukin-4 induced	41222_at	-7.91782	0.35565
G protein-coupled receptor kinase interactor 1	43805_f_at	11.4093	2.48678		metastasis associated lung adenocarcinoma transcript 1 (non-coding RNA)	43819_g_at	-7.91339	0.32275
DKFZp434A0131 protein	60048_at	11.3457	3.31798		translocase of outer mitochondrial membrane 20 homolog (yeast)	36198_at	-7.90857	0.47445
ARP1 actin-related protein 1 homolog B, centractin beta (yeast)	56056_at	11.308	2.64209		homolog of mouse LGP1	52826_at	-7.80965	0.20243
nucleolar protein 8	64662_at	11.2053	4.31916		ribosomal protein S27-like	56410_at	-7.79524	0.43816
androgen receptor (dihydrotestosterone receptor; testicular feminization; spinal and bulbar muscular atrophy; Kennedy disease)	1578_g_at	11.2003	6.18726		phosphorylase, glycogen; brain	59669_at	-7.76571	0.36786
v-ral simian leukemia viral oncogene homolog A (ras related)	39253_s_at	11.1939	3.60998		Abelson helper integration site	61701_at	-7.70728	0.31291
hematological and neurological expressed 1	56429_g_at	11.1707	2.88795		RAB34, member RAS oncogene family	45269_at	-7.70589	0.09473
Musashi homolog 2 (Drosophila)	54236_at	11.0376	3.8173		angiogenic factor with G patch and FHA domains 1	46261_at	-7.67576	0.44171
heat shock 90kDa protein 1, alpha	32316_s_at	10.9396	2.67977		chromosome 10 open reading frame 86	45762_at	-7.64667	0.33589
nuclear casein kinase and cyclin-dependent kinase substrate 1	59778_f_at	10.934	2.44379		hypothetical protein MGC7036	57595_at	-7.61633	0.33763
superoxide dismutase 1, soluble (amyotrophic lateral sclerosis 1 (adult))	36620_at	10.8713	2.16366		Ras-GTPase-activating protein SH3-domain-binding protein	65859_at	-7.60138	0.47101
Transcribed locus, strongly similar to XP_496055.1 PREDICTED: similar to p40 [Homo sapiens]	52853_g_at	10.8289	6.37419		chromatin modifying protein 4B	45298_at	-7.58671	0.4648
tubulin, alpha, ubiquitous	32272_at	10.7182	2.23274		methionine sulfoxide reductase B2	43370_at	-7.56044	0.47906
Baculoviral IAP repeat-containing 6 (apollon)	46558_at	10.6947	4.70353		v-fos FBJ murine osteosarcoma viral oncogene homolog	1915_s_at	-7.55982	0.11201
CUG triplet repeat, RNA binding protein 1	33207_at	10.6224	2.25388		v-fos FBJ murine osteosarcoma viral oncogene homolog	1916_s_at	-7.50478	0.13014
glutamate receptor, ionotropic, N-methyl D-asparate-associated protein 1 (glutamate binding)	43061_i_at	10.6055	2.18901		absent in melanoma 1	32112_s_at	-7.45106	0.26681
brain abundant, membrane attached signal protein 1	32607_at	10.5699	4.14457		DNA segment on chromosome X and Y (unique) 155 expressed sequence	60058_at	-7.42697	0.34788
chromobox homolog 4 (Pc class homolog, Drosophila)	51842_at	10.4853	3.05511		adenomatosis polyposis coli down-regulated 1	56272_at	-7.41677	0.366
U2-associated SR140 protein	43680_at	10.4479	4.84532		cleavage and polyadenylation specific factor 3-like	50164_at	-7.35607	0.31553
growth factor receptor-bound protein 2	33855_at	10.4416	2.55067		glioma tumor suppressor candidate region gene 2	61109_at	-7.33051	0.41201
Zinc finger protein 587	63147_at	10.4316	3.85469		likely ortholog of mouse gene rich cluster, C10 gene	46712_at	-7.30521	0.46033
UDP glucuronosyltransferase 2 family, polypeptide B15	63915_f_at	10.3523	3.07178		trafficking protein particle complex 1	65822_at	-7.23143	0.41958
methyltransferase like 2 /// hypothetical protein FLJ12760	48730_s_at	10.2549	2.23457		nuclear receptor subfamily 4, group A, member 1	280_g_at	-7.20811	0.14022
LOC284058 protein	44791_at	10.229	5.00761		UDP-Gal:betaGlcNAc beta 1,3-galactosyltransferase, polypeptide 3	53879_at	-7.15902	0.31559
UDP-N-acetyl-alpha-D-galactosamine:polypeptide N-acetylgalactosaminyltransferase 7 (GalNAc-T7)	59101_at	10.1065	7.12055		chromosome 9 open reading frame 111	63994_i_at	-7.15759	0.47411
Myeloid/lymphoid or mixed-lineage leukemia 5 (trithorax homolog, Drosophila)	58690_at	10.019	2.23893		chromosome 8 open reading frame 40	48010_at	-7.14036	0.43
---	1877_g_at	10.0126	3.5509		mannose receptor, C type 2	63996_at	-7.12583	0.41613
Ras-GTPase-activating protein SH3-domain-binding protein	41133_at	9.99935	2.24471		protein-O-mannosyltransferase 1	46723_at	-7.11506	0.31229
hypothetical protein MGC12103	39518_at	9.96818	3.08899		Hypothetical protein FLJ10099	65906_at	-7.09819	0.46472
adenylate kinase 3-like 1	32331_at	9.9618	2.30847		potassium channel tetramerisation domain containing 3	57833_s_at	-7.08812	0.4756
H2A histone family, member V	39092_at	9.91609	3.24981		ADP-ribosylation factor-like 5	59499_at	-7.08094	0.39827
serologically defined colon cancer antigen 3 /// serologically defined colon cancer antigen 3-like	43014_at	9.90649	6.03838		prohibitin 2	37364_at	-7.0523	0.45797
PRO1073 protein	49666_s_at	9.88654	6.96938		crystallin, lambda 1	56407_at	-7.04267	0.49427
PRO1073 protein	49669_r_at	9.84478	3.77577		secreted frizzled-related protein 1	32521_at	-7.02232	0.15664
guanine nucleotide binding protein-like 3 (nucleolar)-like	59989_s_at	9.81853	2.20081		5'-nucleotidase, cytosolic II-like 1	43461_g_at	-7.01253	0.35871
hypothetical protein MGC2803	58312_at	9.7473	2.87622		EF-hand domain family, member D2	48094_at	-7.00756	0.45423
YY1 transcription factor	891_at	9.70391	2.07819		importin 9	50411_at	-7.0013	0.28003
Hypothetical gene supported by AK096952; AK126241; BC068588	60261_r_at	9.60514	3.17039		melanoma antigen family D, 2	34859_at	-6.99845	0.44748
interferon regulatory factor 2 binding protein 2	49326_at	9.58463	2.19903		immediate early response 2	36097_at	-6.97546
---	61245_at	9.5615	3.31823		cathepsin O	45500_at	-6.94147	0.41506
Utrophin (homologous to dystrophin)	42646_at	9.50177	5.45228		sema domain, immunoglobulin domain (Ig), transmembrane domain (TM) and short cytoplasmic domain, (semaphorin) 4C	46665_at	-6.93466	0.50009
zinc finger protein 605	54342_at	9.44046	4.55265		putative nuclear protein ORF1-FL49	48777_at	-6.91607	0.41785
Poly(rC) binding protein 2	55393_at	9.41892	3.51184		Full length insert cDNA clone ZD69D05	55105_at	-6.89496	0.46417
DEAD (Asp-Glu-Ala-Asp) box polypeptide 17	41260_at	9.34974	4.97333		zinc finger and BTB domain containing 4	51253_at	-6.86622	0.38919
Suppressor of variegation 4-20 homolog 1 (Drosophila)	63115_at	9.33929	3.07256		CDNA: FLJ22994 fis, clone KAT11918	65114_at	-6.85719	0.48818
82-kD FMRP Interacting Protein	57160_at	9.33541	2.1048		amylo-1, 6-glucosidase, 4-alpha-glucanotransferase (glycogen debranching enzyme, glycogen storage disease type III)	38253_at	-6.85391	0.44433
DNA-damage-inducible transcript 4	64010_s_at	9.33501	4.13286		transmembrane protein 16G	62387_at	-6.84559	0.10871
thioredoxin domain containing 12 (endoplasmic reticulum)	65799_at	9.32205	2.34891		DKFZP564K1964 protein	65860_at	-6.8281	0.29769
Heterogeneous nuclear ribonucleoprotein D (AU-rich element RNA binding protein 1, 37kDa)	59396_at	9.31642	2.57752		glyoxylate reductase/hydroxypyruvate reductase	49204_at	-6.82629	0.45711
lactate dehydrogenase A	41485_at	9.14705	3.61303		insulin-degrading enzyme	44638_at	-6.80669	0.44039
Septin 7	53568_at	9.13255	2.97308		N-acetylglucosaminidase, alpha- (Sanfilippo disease IIIB)	41596_s_at	-6.8055	0.45287
nuclear casein kinase and cyclin-dependent kinase substrate 1	58481_i_at	9.05217	2.53278		engulfment and cell motility 2 (ced-12 homolog, C. elegans)	62814_at	-6.79576	0.37569
NEDD8 ultimate buster-1	48472_at	9.05098	2.59311		platelet derived growth factor C	45217_at	-6.77211	0.20733
triosephosphate isomerase 1	34003_at	9.0488	2.08831		BTG family, member 2	36634_at	-6.7658	0.19675
Chromosome 21 open reading frame 66	59536_at	9.03545	2.30795		v-fos FBJ murine osteosarcoma viral oncogene homolog	2094_s_at	-6.66362	0.06795
Transcribed locus	62671_at	9.03208	4.58382		ataxin 10	39685_at	-6.65503	0.4371
cysteine and histidine-rich domain (CHORD)-containing, zinc binding protein 1	45570_r_at	9.01241	3.43865		RAB27B, member RAS oncogene family	64163_at	-6.63316	0.23832
Reticulon 4	65235_at	9.00144	2.40768		NK3 transcription factor related, locus 1 (Drosophila)	53126_at	-6.62781	0.45885
chromosome X open reading frame 24	64969_r_at	8.9647	2.9023		protease, serine, 8 (prostasin)	634_at	-6.60001	0.39413
hypothetical protein LOC285749	63073_at	8.95633	5.87193		splicing factor, arginine/serine-rich 6	35808_at	-6.59443	0.49718
Coiled-coil-helix-coiled-coil-helix domain containing 3	41903_at	8.95188	3.44735		transmembrane, prostate androgen induced RNA	65880_at	-6.58866	0.31606
DKFZP586B0319 protein	44436_at	8.93245	3.32495		melanoma antigen family D, 2	51719_at	-6.58526	0.46244
KIAA1171 protein	52683_at	8.91636	3.99001		nuclear receptor subfamily 4, group A, member 1	279_at	-6.58345	0.16407
bromodomain containing 2	36209_at	8.89275	2.15977		MAS-related GPR, member F	52946_at	-6.56781	0.06036
phosphoglycerate kinase 1	37677_at	8.84038	3.64793		dual specificity phosphatase 1	1005_at	-6.56745	0.16239
hypothetical protein DJ328E19.C1.1 /// hypothetical protein FLJ20719 /// KIAA1245 /// hypothetical protein LOC200030 /// hypothetical protein MGC8902 /// AE01 mRNA /// AG1 protein /// hypothetical LOC440675	34279_at	8.81131	3.01143		neuroblastoma, suppression of tumorigenicity 1	37005_at	-6.5668	0.2612
Cleavage and polyadenylation specific factor 6, 68kDa	44761_at	8.79119	4.34419		zinc finger protein 650	58421_at	-6.56378	0.48921
nuclear casein kinase and cyclin-dependent kinase substrate 1	58466_s_at	8.74185	2.22536		hypothetical protein MGC15523	59771_at	-6.54313	0.46819
DKFZP586B0319 protein	47231_at	8.73493	3.57482		chromosome 21 open reading frame 63	61659_at	-6.52554	0.39682
G1 to S phase transition 1	42688_at	8.72488	2.48999		related RAS viral (r-ras) oncogene homolog	57299_s_at	-6.50109	0.31994
transportin 1	40464_g_at	8.71811	2.35975		pleiotrophin (heparin binding growth factor 8, neurite growth-promoting factor 1)	34820_at	-6.47916	0.07969
---	65221_at	8.71295	2.81308		fatty acid amide hydrolase	34769_at	-6.47321	0.43109
myeloid/lymphoid or mixed-lineage leukemia 3	43120_at	8.71073	2.32529		mitochondrial ribosomal protein L10	63970_s_at	-6.45745	0.42044
Cytoplasmic linker associated protein 2	53998_at	8.71062	3.09089		laminin, beta 2 (laminin S)	38812_at	-6.4549	0.45038
---	42695_at	8.67596	2.47395		amyloid beta (A4) precursor protein-binding, family A, member 2 binding protein	44219_at	-6.383	0.36745
hemoglobin, beta /// hemoglobin, beta	32052_at	8.6543	11.902		myosin, light polypeptide kinase	46276_at	-6.37138	0.08679
Activity-dependent neuroprotector	55293_at	8.59866	2.73375		RAB23, member RAS oncogene family	46183_at	-6.36488	0.23949
Full length insert cDNA YH96F07	55411_at	8.58232	2.76524		chromosome 13 open reading frame 9	64932_at	-6.33412	0.35832
RING1 and YY1 binding protein	56911_r_at	8.56249	2.36234		mitochondrial ribosomal protein L45	65527_at	-6.33338	0.33613
Transformer-2 alpha	39343_at	8.55802	2.27799		ISL1 transcription factor, LIM/homeodomain, (islet-1)	39990_at	-6.33317	0.279
Two pore segment channel 1	60958_at	8.55485	2.30598		SPARC related modular calcium binding 2	45314_at	-6.3157	0.34697
DAZ associated protein 1	45513_at	8.55072	3.14965		brother of CDO	64423_s_at	-6.31067	0.15975
Programmed cell death 6	56656_at	8.54702	2.54991		ribosomal protein S12	64360_f_at	-6.3104	0.40806
DKFZP586B0319 protein	54269_at	8.54573	2.06127		cingulin-like 1	48018_at	-6.28841	0.4514
Acetyl-Coenzyme A synthetase 2 (ADP forming)	62783_at	8.52695	4.03841		FLJ22794 protein	65531_at	-6.28109	0.41639
chromosome 14 open reading frame 118	46384_at	8.49673	3.1258		S-phase 2 protein	54932_at	-6.27963	0.47963
Phosphatidylinositol-4-phosphate 5-kinase, type II, gamma	48450_r_at	8.49562	2.78618		enoyl Coenzyme A hydratase domain containing 1	52381_s_at	-6.27728	0.32484
Protein-L-isoaspartate (D-aspartate) O-methyltransferase	37737_at	8.49017	3.3457		Phosphatase and tensin homolog (mutated in multiple advanced cancers 1)	58901_at	-6.2744	0.44888
cytoplasmic polyadenylation element binding protein 4	54887_at	8.47946	2.96699		cathepsin O	48760_s_at	-6.27073	0.42488
procollagen-proline, 2-oxoglutarate 4-dioxygenase (proline 4-hydroxylase), alpha polypeptide I	37037_at	8.47154	3.22541		Meis1, myeloid ecotropic viral integration site 1 homolog 4 (mouse)	62319_at	-6.25681	0.35518
YTH domain family, member 3	44339_at	8.46777	4.00684		fucosidase, alpha-L- 1, tissue	41814_at	-6.24961	0.32013
hematological and neurological expressed 1	56428_at	8.45291	2.80543		protein tyrosine phosphatase, non-receptor type 18 (brain-derived)	160041_at	-6.24794	0.4408
Hypothetical protein AL133206	42739_at	8.43204	4.78221		NDRG family member 3	57107_at	-6.24345	0.36535
hypoxanthine phosphoribosyltransferase 1 (Lesch-Nyhan syndrome)	37640_at	8.4003	2.08816		Hypothetical LOC402485	59780_s_at	-6.24109	0.36735
hypothetical protein MGC5306	49280_s_at	8.39945	2.93908		PP1201 protein	64348_s_at	-6.22945	0.47524
Cas-Br-M (murine) ecotropic retroviral transforming sequence b	514_at	8.37464	2.41222		LIM and senescent cell antigen-like domains 2	53785_at	-6.22884	0.31874
voltage-dependent anion channel 1	40198_at	8.3582	2.06325		CD151 antigen	36644_at	-6.22229	0.48884
Tumor protein D52	47585_at	8.35269	3.31468		Transcribed locus	65688_at	-6.20538	0.40892
Eukaryotic translation initiation factor 3, subunit 6 48kDa	59337_at	8.34035	2.46919		similar to CG3714 gene product	63030_at	-6.1863	0.34351
Chromobox homolog 5 (HP1 alpha homolog, Drosophila)	50280_at	8.33818	2.68946		B/K protein	55370_at	-6.17239	0.31115
UDP-glucose ceramide glucosyltransferase	61315_at	8.33643	2.80898		phosphodiesterase 5A, cGMP-specific	54668_at	-6.16988	0.16134
golgi autoantigen, golgin subfamily a, 2	35436_at	8.33144	2.06298		connective tissue growth factor	64342_at	-6.15168	0.19218
trophoblast-derived noncoding RNA	43584_at	8.32543	3.44712		hypothetical protein LOC130074	41528_at	-6.14876	0.39489
Phosphatidylinositol-4-phosphate 5-kinase, type II, gamma	48449_i_at	8.32166	2.21474		chromosome 2 open reading frame 28	49112_at	-6.1447	0.4529
hypothetical protein LOC153561	60521_at	8.31901	2.55158		ATP synthase, H+ transporting, mitochondrial F1 complex, alpha subunit, isoform 1, cardiac muscle	40096_at	-6.14352	0.32352
tyrosine 3-monooxygenase/tryptophan 5-monooxygenase activation protein, gamma polypeptide	44862_at	8.30118	2.05586		NADH dehydrogenase (ubiquinone) Fe-S protein 4, 18kDa (NADH-coenzyme Q reductase)	45509_g_at	-6.13676	0.46499
Programmed cell death 6	62498_at	8.27838	2.97786		cytochrome b reductase 1	65852_at	-6.12039	0.15244
Acetyl-Coenzyme A carboxylase alpha	45882_at	8.27409	3.71003		proline-rich nuclear receptor coactivator 2	65945_at	-6.11999	0.4631
Zinc finger protein 148 (pHZ-52)	44546_at	8.26209	3.02517		cysteine-rich secretory protein LCCL domain containing 2	49438_at	-6.11504	0.31149
cytoplasmic polyadenylation element binding protein 4	57169_at	8.26152	4.31351		neural proliferation, differentiation and control, 1	48799_at	-6.11154	0.49312
heat shock 10kDa protein 1 (chaperonin 10)	39353_at	8.24569	2.08243		hypothetical protein DKFZp564O1664	57207_at	-6.11049	0.45915
chromosome 8 open reading frame 15	43162_at	8.20205	2.93472		signal-transducing adaptor protein-2	63788_at	-6.1053	0.44188
v-yes-1 Yamaguchi sarcoma viral related oncogene homolog	1402_at	8.19915	2.39225		KIAA1411	58192_at	-6.07744	0.24209
cysteine and histidine-rich domain (CHORD)-containing, zinc binding protein 1	43034_r_at	8.19788	2.4957		mitogen-activated protein kinase associated protein 1	59749_at	-6.07645	0.36522
WD repeat domain 68	41591_at	8.18658	2.46588		phosphatidylinositol glycan, class T	61283_at	-6.07184	0.35458
Eukaryotic translation initiation factor 2C, 2	58633_s_at	8.17084	2.99702		palmitoyl-protein thioesterase 1 (ceroid-lipofuscinosis, neuronal 1, infantile)	34774_at	-6.06637	0.44115
UDP-glucose ceramide glucosyltransferase	40215_at	8.16452	2.38693		hypothetical protein LOC144871	53918_at	-6.05972	0.47102
DAZ associated protein 1	52558_s_at	8.16303	3.47521		hypothetical protein FLJ21986	50001_at	-6.0562	0.20465
thymosin, beta 10	31481_s_at	8.15736	2.44757		tubulin, beta 6	43355_s_at	-6.05471	0.3446
vacuolar protein sorting 13A (yeast)	40000_f_at	8.14681	2.60684		absent in melanoma 1	32113_at	-6.04344	0.23164
Transcription factor CP2	64689_at	8.11839	2.59085		saccharopine dehydrogenase (putative)	63632_at	-6.03499	0.47654
RAB7, member RAS oncogene family	59300_at	8.11017	3.58439		plakophilin 1 (ectodermal dysplasia/skin fragility syndrome)	51214_at	-6.02134	0.07439
chromosome 8 open reading frame 16	47339_at	8.10871	5.9105		zinc finger protein 36, C3H type, homolog (mouse)	40448_at	-6.01817	0.13811
Hypothetical protein LOC151878	66124_at	8.08514	4.71202		FBJ murine osteosarcoma viral oncogene homolog B	36669_at	-5.99977	0.12731
sterol regulatory element binding transcription factor 2	58064_at	8.0273	3.10551		serine carboxypeptidase 1	48060_at	-5.99496	0.48929
ataxin 2	36998_s_at	8.02664	2.12355		prickle-like 2 (Drosophila)	57194_at	-5.95848	0.32302
Arginine-glutamic acid dipeptide (RE) repeats	46929_at	7.99823	2.67351		chromosome 9 open reading frame 19	57228_at	-5.94243	0.32551
CDNA FLJ26120 fis, clone SYN00419	48069_at	7.96406	3.94095		Hypothetical protein LOC285535	44251_at	-5.94112	0.40941
HMT1 hnRNP methyltransferase-like 2 (S. cerevisiae)	32825_at	7.95509	2.06495		breast carcinoma amplified sequence 1	37821_at	-5.93277	0.23483
melanoma associated antigen (mutated) 1	50186_s_at	7.95167	2.22442		matrix-remodelling associated 7	53710_at	-5.92376	0.43469
Protocadherin gamma subfamily C, 3	62628_at	7.89372	3.4357		Tensin	46724_at	-5.89574	0.26742
triple functional domain (PTPRF interacting)	40792_s_at	7.87523	2.13998		transforming, acidic coiled-coil containing protein 2	61320_g_at	-5.89333	0.38972
transcription factor AP-2 alpha (activating enhancer binding protein 2 alpha)	32154_at	7.87136	3.80189		ribosomal protein L22	65984_at	-5.88898	0.46135
RNA-binding region (RNP1, RRM) containing 2	65083_at	7.85226	4.16087		solute carrier family 22 (organic cation transporter), member 18	39992_at	-5.88765	0.38634
Transcribed locus	47284_i_at	7.85093	3.41053		differentially expressed in FDCP 6 homolog (mouse)	53906_at	-5.88745	0.45051
Muscleblind-like (Drosophila)	45583_at	7.8432	2.19262		DKFZP564O0823 protein	54033_at	-5.87897	0.16708
---	63922_f_at	7.82642	2.38453		fructosamine-3-kinase-related protein	56584_at	-5.86154	0.42585
WD repeat and SOCS box-containing 1	40928_at	7.8206	2.33936		sortilin-related receptor, L(DLR class) A repeats-containing	32140_at	-5.84664	0.4816
methylenetetrahydrofolate dehydrogenase (NADP+ dependent) 2, methenyltetrahydrofolate cyclohydrolase	40074_at	7.81721	3.22468		hypothetical protein FLJ11273	62132_at	-5.8428	0.44013
---	45357_s_at	7.81683	2.01108		IQ motif containing GTPase activating protein 2	1647_at	-5.84103	0.41667
SRY (sex determining region Y)-box 4	60076_at	7.80664	3.02271		protocadherin 18	59623_at	-5.83197	0.4582
Protein phosphatase 4, regulatory subunit 2	48663_at	7.7957	4.88007		ribosomal protein S21	59703_s_at	-5.81081	0.49706
B-cell translocation gene 1, anti-proliferative	37294_at	7.78951	2.12398		amyotrophic lateral sclerosis 2 (juvenile) chromosome region, candidate 19	43995_at	-5.80258	0.37778
Signal recognition particle 72kDa	58132_at	7.7894	2.10011		LRP16 protein	49159_at	-5.79837	0.36386
transmembrane protein 1	43642_at	7.78024	2.51836		solute carrier family 12 (sodium/potassium/chloride transporters), member 2	65492_at	-5.79804	0.28357
Ubiquitin-conjugating enzyme E2H (UBC8 homolog, yeast)	58777_at	7.77964	5.02301		Murine retrovirus integration site 1 homolog	43966_at	-5.79325	0.1977
---	49915_at	7.75967	5.50418		sulfide quinone reductase-like (yeast)	46305_at	-5.79244	0.47495
metastasis associated lung adenocarcinoma transcript 1 (non-coding RNA)	43818_at	7.75051	7.09343		glutathione S-transferase A4	40508_at	-5.78833	0.35061
Thyroid hormone receptor associated protein 2	51401_at	7.73155	2.45537		RAS-like, family 12	44119_at	-5.78645	0.35566
hypothetical protein LOC116064	42491_at	7.70442	3.94208		prostaglandin F2 receptor negative regulator	65900_at	-5.78458	0.47391
---	59812_at	7.70029	2.31009		aldehyde dehydrogenase 1 family, member A3	36686_at	-5.77822	0.33819
cyclin D1 (PRAD1: parathyroid adenomatosis 1)	2017_s_at	7.67795	2.04187		F-box protein 32	54028_at	-5.7712	0.30176
hypothetical gene supported by AK128398	64406_at	7.67604	2.65847		microRNA 21	46722_at	-5.76927	0.30077
Zinc finger protein 281	43545_at	7.66783	2.70374		Synaptopodin 2	50361_at	-5.7541	0.05543
CUG triplet repeat, RNA binding protein 1	34683_at	7.65218	3.65848		glutathione S-transferase omega 2	45609_at	-5.75325	0.25198
CDNA FLJ13469 fis, clone PLACE1003528	55903_at	7.64243	2.36203		stearoyl-CoA desaturase 5	45316_at	-5.74976	0.3559
Mitogen-activated protein kinase kinase kinase kinase 4	51474_at	7.63717	3.57436		DEAD (Asp-Glu-Ala-Asp) box polypeptide 50	62555_at	-5.74845	0.45233
AFG3 ATPase family gene 3-like 1 (yeast)	47950_at	7.63636	2.30048		SMAD, mothers against DPP homolog 3 (Drosophila)	65983_at	-5.74813	0.48769
ATPase, Na+/K+ transporting, beta 3 polypeptide	32563_at	7.63239	2.51753		BCL2-related ovarian killer	56283_at	-5.74294	0.4417
etoposide induced 2.4 mRNA	38097_at	7.62503	2.09321		CSRP2 binding protein	64082_r_at	-5.73538	0.48614
oxidation resistance 1	65467_at	7.61953	2.12195		formin binding protein 3	37507_i_at	-5.72747	0.44994
eukaryotic translation initiation factor 3, subunit 9 eta, 116kDa	43112_at	7.60072	2.17378		asparagine-linked glycosylation 5 homolog (yeast, dolichyl-phosphate beta-glucosyltransferase)	57913_s_at	-5.72148	0.41688
heat shock 70kDa protein 1A /// heat shock 70kDa protein 1B	1104_s_at	7.57096	4.12986		zinc finger protein 537	45680_at	-5.70511	0.34766
7-dehydrocholesterol reductase	39059_at	7.57081	2.05162		DIP13 beta	44855_s_at	-5.68816	0.42111
LOC440545	65217_at	7.55728	2.94341		88-kDa golgi protein	41767_r_at	-5.67499	0.28672
phosphoinositide-3-kinase, catalytic, beta polypeptide	51223_at	7.55484	2.40443		Discoidin domain receptor family, member 2	45199_at	-5.66925	0.33597
Nuclear receptor co-repressor 1	47347_at	7.55427	2.11755		chromosome 20 open reading frame 42	49195_at	-5.66581	0.35344
hypothetical protein FLJ13855	53753_at	7.54366	4.25742		hypothetical protein BC011982	49219_g_at	-5.6614	0.35857
BTB (POZ) domain containing 5	51058_at	7.53199	3.31343		Kruppel-like factor 4 (gut)	48587_at	-5.65936	0.21772
KIAA1143	62558_at	7.52188	2.8564		hypothetical protein FLJ13710	65550_at	-5.63459	0.29214
Leucine-rich repeat-containing G protein-coupled receptor 4	43585_at	7.51634	6.65004		Solute carrier family 25 (mitochondrial carrier; Graves disease autoantigen), member 16	58215_at	-5.61546	0.30751
Sterol regulatory element binding transcription factor 2	56325_at	7.51567	2.73319		methylmalonyl CoA epimerase	55666_at	-5.60929	0.48353
Cbp/p300-interacting transactivator, with Glu/Asp-rich carboxy-terminal domain, 2	33113_at	7.50449	2.32905		chromosome 20 open reading frame 35	57241_at	-5.59368	0.3366
Transcribed locus	44294_at	7.49509	2.05738		myeloid-associated differentiation marker	44088_at	-5.59098	0.47586
splicing factor proline/glutamine-rich (polypyrimidine tract binding protein associated)	40638_at	7.48526	2.33734		monooxygenase, DBH-like 1	36834_at	-5.58078	0.21878
Nuclear factor I/X (CCAAT-binding transcription factor)	46416_at	7.48311	3.67885		WAP four-disulfide core domain 1	64111_at	-5.56825	0.13926
jumonji domain containing 1C	54579_at	7.47557	2.65088		protein tyrosine phosphatase, receptor type, N polypeptide 2	36160_s_at	-5.56402	0.29981
Formin binding protein 4	47964_at	7.46798	3.65167		V-set and immunoglobulin domain containing 2	57008_at	-5.54937	0.34559
Heterogeneous nuclear ribonucleoprotein R	57319_at	7.46426	2.08047		thioredoxin domain containing 11	65580_at	-5.53823	0.28399
protein kinase C, iota	1602_at	7.45404	2.2869		solute carrier family 25, member 28	57220_at	-5.53048	0.38619
Aldehyde dehydrogenase 6 family, member A1	49368_at	7.45069	2.10651		Slit homolog 2 (Drosophila)	59308_at	-5.53033	0.27225
poly(rC) binding protein 2	35745_f_at	7.44554	2.35175		HSPC163 protein	60054_at	-5.52592	0.4476
ankyrin repeat domain 13	61100_at	7.44392	3.04475		enhancer of polycomb homolog 1 (Drosophila)	65537_at	-5.52106	0.48791
zinc finger protein 644	58601_i_at	7.43479	3.01877		NSFL1 (p97) cofactor (p47)	33857_at	-5.51532	0.49977
DNA-damage-inducible transcript 4	43853_at	7.41461	3.58026		BH-protocadherin (brain-heart)	56192_at	-5.50422	0.2687
Cas-Br-M (murine) ecotropic retroviral transforming sequence	51017_at	7.40898	2.44		osteoglycin (osteoinductive factor, mimecan)	43507_g_at	-5.50174	0.1819
Pleckstrin homology domain containing, family A member 5	44887_at	7.40056	3.68144		chromosome 10 open reading frame 116	32527_at	-5.49801	0.03027
v-yes-1 Yamaguchi sarcoma viral related oncogene homolog	32616_at	7.39001	2.16562		tissue inhibitor of metalloproteinase 2	49080_at	-5.49573	0.34937
plexin A1	46601_at	7.37882	3.64663		metaxin 3	62152_at	-5.49364	0.41459
---	48494_at	7.36901	2.90044		smoothelin	64499_s_at	-5.46941	0.14693
protein kinase C binding protein 1	36957_at	7.36119	2.86655		granulin	41198_at	-5.46929	0.4688
Forkhead box P1	60317_at	7.35028	3.06504		CDNA clone IMAGE:5272804, partial cds	44021_at	-5.45472	0.48692
WD repeat and SOCS box-containing 1	44027_at	7.35001	3.08034		hypothetical protein FLJ20628	60068_i_at	-5.45209	0.49568
death-inducing-protein	39135_at	7.33301	3.98404		paired related homeobox 2	54605_at	-5.44299	0.4567
zinc finger protein 395	51543_at	7.32973	3.32175		EPH receptor B6	39930_at	-5.43734	0.16462
Myeloid/lymphoid or mixed-lineage leukemia (trithorax homolog, Drosophila); translocated to, 4	44892_at	7.314	3.31095		glutamate dehydrogenase 2	31690_at	-5.41281	0.25145
Transcribed locus	66891_at	7.30028	6.00741		prostate cancer associated protein 6	58959_at	-5.41165	0.26413
SMA4	32921_at	7.29752	4.31581		UDP-GalNAc:betaGlcNAc beta 1,3-galactosaminyltransferase, polypeptide 2	64095_at	-5.40785	0.29031
similar to Ran-binding protein 2	62295_at	7.29296	2.51707		chromosome 6 open reading frame 160	57071_at	-5.39793	0.39692
neurotrimin	59070_at	7.2713	5.01057		anthrax toxin receptor 2	58617_at	-5.39494	0.28181
thyroid hormone receptor associated protein 2	34785_at	7.26088	2.53205		Anthrax toxin receptor 2	51714_at	-5.39262	0.22643
hypothetical LOC389185	46584_at	7.25838	2.73311		protein phosphatase 1, regulatory (inhibitor) subunit 14A	58774_at	-5.39016	0.22475
---	35059_at	7.25038	3.3919		uroplakin 3A	36379_at	-5.37085	0.21707
DNA-damage-inducible transcript 4	39827_at	7.24842	3.08953		aldehyde dehydrogenase 3 family, member A2	40409_at	-5.35774	0.41874
metastasis associated lung adenocarcinoma transcript 1 (non-coding RNA)	58494_r_at	7.2449	9.89479		CDNA FLJ37631 fis, clone BRCOC2015944	60853_at	-5.35363	0.26656
solute carrier family 7 (cationic amino acid transporter, y+ system), member 5	32186_at	7.24461	2.66431		Mst3 and SOK1-related kinase	43456_at	-5.34858	0.39128
fusion (involved in t(12;16) in malignant liposarcoma)	43501_at	7.24303	3.34091		monoamine oxidase B	37628_at	-5.33785	0.21749
H2A histone family, member V	44821_at	7.22559	2.1983		MOCO sulphurase C-terminal domain containing 1	63957_s_at	-5.33718	0.2938
A kinase (PRKA) anchor protein 8	55235_r_at	7.22467	2.9916		myeloid/lymphoid or mixed-lineage leukemia (trithorax homolog, Drosophila); translocated to, 10	63345_at	-5.32935	0.23087
Mortality factor 4 like 2	43580_at	7.22278	2.93439		WNK lysine deficient protein kinase 2	63580_at	-5.31785	0.28804
Homeodomain interacting protein kinase 2	55913_at	7.22254	2.81559		SWI/SNF related, matrix associated, actin dependent regulator of chromatin, subfamily a, member 1	40213_at	-5.3164	0.43403
Transcribed locus, weakly similar to XP_520766.1 PREDICTED: similar to FLJ46489 protein [Pan troglodytes]	52334_at	7.21892	2.11367		KIAA2018	48668_at	-5.31433	0.47738
Hypothetical protein MGC5306	49279_s_at	7.21742	3.16886		enoyl Coenzyme A hydratase domain containing 1	49255_at	-5.29963	0.40661
telomeric repeat binding factor (NIMA-interacting) 1	1361_at	7.20451	2.09118		cereblon	65753_at	-5.28624	0.46486
KIAA0922 protein	42716_at	7.20388	3.24081		ankyrin repeat domain 25	65720_at	-5.2855	0.29707
homeo box HB9	864_at	7.18982	3.51111		CDNA FLJ37828 fis, clone BRSSN2006575	49904_at	-5.28139	0.43403
protein kinase C binding protein 1	842_at	7.16328	2.48585		similar to RIKEN cDNA 2310030G06 gene	48949_at	-5.26336	0.26274
protein kinase C binding protein 1	53493_at	7.16301	3.66138		Hyperparathyroidism 2 (with jaw tumor)	44568_at	-5.25923	0.36671
cytochrome c-1	35819_at	7.16196	2.1899		ATPase, Class I, type 8B, member 2	45225_at	-5.25291	0.39708
mitochondrial ribosomal protein S5	55852_at	7.13663	2.38928		p21/Cdc42/Rac1-activated kinase 1 (STE20 homolog, yeast)	43053_g_at	-5.24919	0.37528
Transcribed locus	51586_at	7.13263	3.03067		astrotactin 2	63974_at	-5.24851	0.40794
ATP-binding cassette, sub-family C (CFTR/MRP), member 5	44881_at	7.13233	2.05668		podocan	63953_at	-5.2466	0.25103
triple functional domain (PTPRF interacting)	40581_at	7.13003	3.11192		branched chain aminotransferase 2, mitochondrial	41111_at	-5.24513	0.40509
Ariadne homolog, ubiquitin-conjugating enzyme E2 binding protein, 1 (Drosophila)	66354_at	7.12732	2.57966		malic enzyme 3, NADP(+)-dependent, mitochondrial	35216_at	-5.24481	0.17858
KIAA1244	58624_at	7.12578	2.13997		podocan	44591_at	-5.24068	0.34294
myeloid/lymphoid or mixed-lineage leukemia 5 (trithorax homolog, Drosophila)	66005_s_at	7.11762	2.26611		solute carrier family 25, member 28	46266_at	-5.22124	0.47592
metastasis associated lung adenocarcinoma transcript 1 (non-coding RNA)	58491_s_at	7.11718	8.07376		alcohol dehydrogenase, iron containing, 1	48601_at	-5.22102	0.43881
YLP motif containing 1	54246_at	7.11495	2.82054		family with sequence similarity 11, member B	45603_at	-5.20509	0.47284
threonyl-tRNA synthetase	38473_at	7.11428	3.25961		hypothetical protein BC008326	35707_at	-5.20067	0.44402
Transcribed locus, strongly similar to XP_518560.1 PREDICTED: bullous pemphigoid antigen 1 [Pan troglodytes]	53606_at	7.11287	2.32884		hypothetical protein FLJ14624	63314_at	-5.19952	0.41021
DKFZp434A0131 protein	59483_at	7.11193	2.51479		coiled-coil-helix-coiled-coil-helix domain containing 1	60481_i_at	-5.19203	0.46873
SMAD, mothers against DPP homolog 5 (Drosophila)	1952_s_at	7.10175	2.64492		contactin 3 (plasmacytoma associated)	45939_at	-5.18709	0.30894
heparan sulfate (glucosamine) 3-O-sulfotransferase 1	41556_s_at	7.10116	3.21324		fibronectin type III domain containing 3A	38649_at	-5.18037	0.48925
tyrosyl-tRNA synthetase	43172_at	7.09396	2.18213		hypothetical protein MGC23280	64430_at	-5.17634	0.39716
---	55424_at	7.08763	2.36323		von Willebrand factor type A and cache domain containing 1	43554_at	-5.16833	0.20808
Methylcrotonoyl-Coenzyme A carboxylase 2 (beta)	43695_at	7.08605	4.82641		development and differentiation enhancing factor-like 1	52128_at	-5.1643	0.34237
FLJ20758 protein	64755_at	7.08483	2.38393		hypothetical protein MGC9913	49023_r_at	-5.15995	0.44493
SNF2 histone linker PHD RING helicase	61536_r_at	7.07928	3.03809		collagen, type VIII, alpha 2	63943_at	-5.15542	0.34152
chromosome 6 open reading frame 111	49550_at	7.07894	3.24193		hypothetical protein FLJ20211	51171_at	-5.15357	0.47704
eukaryotic translation initiation factor 2C, 2	56226_at	7.07534	2.26825		lunatic fringe homolog (Drosophila)	52429_at	-5.15339	0.39717
DEAH (Asp-Glu-Ala-His) box polypeptide 36	47054_at	7.06811	2.06484		sulfatase modifying factor 2	63743_at	-5.14745	0.45328
Heterogeneous nuclear ribonucleoprotein M	51443_at	7.05547	2.83401		golgi phosphoprotein 2	65744_at	-5.14288	0.25659
WD repeat domain 48	42809_at	7.03124	2.03308		Synaptopodin 2	60532_at	-5.13217	0.11578
Phosphatidic acid phosphatase type 2A	61498_r_at	7.03092	2.6222		olfactomedin-like 3	46694_at	-5.12941	0.35102
cell division cycle 2-like 6 (CDK8-like)	50883_at	7.01795	3.55184		ring finger protein 180	50617_s_at	-5.11749	0.32795
glycyl-tRNA synthetase	36581_at	7.01605	2.28171		CDNA clone IMAGE:4184613, partial cds	56441_at	-5.111	0.44161
nuclear casein kinase and cyclin-dependent kinase substrate 1	58484_f_at	6.99417	2.09229		Desmoglein 2	52016_at	-5.10863	0.44139
fascin homolog 1, actin-bundling protein (Strongylocentrotus purpuratus)	39070_at	6.98699	2.5169		polynucleotide kinase 3'-phosphatase	47058_at	-5.08716	0.4705
---	44932_at	6.98085	2.02765		transmembrane protein 58	44106_at	-5.08002	0.38123
zinc finger protein 138	43313_at	6.9798	2.20812		integral membrane protein 2C	56471_at	-5.07175	0.49952
shroom	58277_at	6.97516	2.47015		similar to bovine IgA regulatory protein	65545_at	-5.07167	0.4685
Jumonji, AT rich interactive domain 1A (RBBP2-like)	1785_at	6.96112	2.14808		CDNA FLJ30652 fis, clone DFNES2000011	65905_at	-5.06695	0.35333
ATPase, Ca++ transporting, plasma membrane 1	37661_at	6.95555	2.73586		hydroxypyruvate isomerase homolog (E. coli)	43474_at	-5.06239	0.49588
Brain abundant, membrane attached signal protein 1	32606_at	6.95258	2.46505		NDRG family member 3	65773_at	-5.05934	0.4141
myelin expression factor 2	52116_at	6.94142	2.83606		axin 2 (conductin, axil)	64129_at	-5.05851	0.26426
Transcribed locus	63450_at	6.93834	2.49203		Myocardin	52036_at	-5.05691	0.37945
Transcribed locus	59924_at	6.93115	2.82504		nuclear transcription factor, X-box binding 1	65660_at	-5.05149	0.36181
Polymerase (RNA) II (DNA directed) polypeptide A, 220kDa	52769_at	6.93019	5.12466		X-ray repair complementing defective repair in Chinese hamster cells 5 (double-strand-break rejoining; Ku autoantigen, 80kDa)	2093_s_at	-5.05139	0.48731
asparagine synthetase	36671_at	6.9274	3.41508		chromosome 18 open reading frame 1	40045_g_at	-5.04485	0.43069
Inositol 1,4,5-triphosphate receptor, type 1	62924_at	6.92189	2.33973		chromosome 9 open reading frame 23	65785_i_at	-5.04151	0.46349
ATPase, Ca++ transporting, cardiac muscle, slow twitch 2	39791_at	6.91997	2.44903		PWWP domain containing 2	62968_at	-5.03624	0.4216
Transcribed locus	59769_s_at	6.91118	2.27465		testis enhanced gene transcript (BAX inhibitor 1)	33989_f_at	-5.02706	0.45459
ATPase family, AAA domain containing 2	61978_at	6.89825	4.53722		hexosaminidase A (alpha polypeptide)	39340_at	-5.02358	0.26869
tyrosine 3-monooxygenase/tryptophan 5-monooxygenase activation protein, beta polypeptide	32324_at	6.89599	2.00664		early growth response 3	40375_at	-5.01915	0.12048
thymosin, beta 10	43359_f_at	6.89524	2.09004		Transcribed locus, strongly similar to NP_005077.2 sarcospan; Kirsten-ras associated gene; K-ras oncogene-associated gene (sarcospan) [Homo sapiens]	65647_at	-5.01269	0.19734
CDC28 protein kinase regulatory subunit 2	40690_at	6.89012	3.13055		mannosidase, alpha, class 2B, member 2	39369_at	-5.0058	0.34484
casein kinase 1, gamma 2	447_g_at	6.8857	2.2958		FLJ20758 protein	65342_at	-5.00316	0.38625
Cadherin 1, type 1, E-cadherin (epithelial)	62229_at	6.88366	2.00926		bone morphogenetic protein receptor, type IA	39565_at	-5.00177	0.39415
phosphoribosylaminoimidazole carboxylase, phosphoribosylaminoimidazole succinocarboxamide synthetase	39056_at	6.88152	2.02964		AU RNA binding protein/enoyl-Coenzyme A hydratase	37616_at	-4.99885	0.4633
Syntaxin 17	49369_at	6.87079	2.30213		zinc finger, matrin type 1	51199_at	-4.99529	0.43169
hypothetical protein FLJ20530	58932_r_at	6.86661	2.26314		ring finger protein 141	64925_at	-4.98946	0.4867
Hypoxanthine phosphoribosyltransferase 1 (Lesch-Nyhan syndrome)	53029_at	6.86193	2.10922		Aldehyde dehydrogenase 7 family, member A1	61965_at	-4.98755	0.24988
hypothetical protein MGC15875	62204_at	6.86	2.30305		fibronectin leucine rich transmembrane protein 3	51014_at	-4.98498	0.20939
RUN and SH3 domain containing 1	34264_at	6.85945	2.07101		transmembrane 9 superfamily member 1	50983_at	-4.98101	0.3737
C114 SLIT-like testicular protein	63059_r_at	6.85809	2.37414		integral membrane protein 2B	41300_s_at	-4.97299	0.46892
hypothetical protein FLJ10808	47952_at	6.8531	2.11508		protein phosphatase 1, regulatory (inhibitor) subunit 14A	63893_f_at	-4.96873	0.23329
KIAA0152	51430_at	6.83232	2.71268		chromosome 9 open reading frame 61	54581_at	-4.96637	0.48425
Zinc finger protein 638	63417_at	6.82138	3.11884		development and differentiation enhancing factor-like 1	52125_at	-4.95837	0.37703
Full length insert cDNA clone ZD73H04	46828_at	6.82056	2.53998		---	54976_at	-4.95773	0.44302
Leishmanolysin-like (metallopeptidase M8 family)	63245_i_at	6.81662	3.21168		Nedd4 family interacting protein 2	60510_at	-4.95535	0.20276
hydroxyprostaglandin dehydrogenase 15-(NAD)	32570_at	6.7868	9.78902		adenosylmethionine decarboxylase 1	36684_at	-4.9514	0.37284
fetal Alzheimer antigen	41091_at	6.78138	2.86114		hypothetical gene supported by BX647608	55722_at	-4.9411	0.28123
ephrin-A3	59266_at	6.78085	2.71233		peptidylprolyl isomerase domain and WD repeat containing 1	41638_at	-4.93278	0.49391
CDK2-associated protein 1	41535_at	6.75413	2.15471		period homolog 3 (Drosophila)	53766_at	-4.92708	0.11253
grainyhead-like 2 (Drosophila)	54575_at	6.74504	2.18327		EH domain binding protein 1	57286_at	-4.92583	0.4719
---	47870_r_at	6.73749	2.70513		embryonal Fyn-associated substrate	33883_at	-4.92004	0.21059
ERO1-like (S. cerevisiae)	44104_at	6.73442	3.03209		---	48927_at	-4.91862	0.12311
Sex comb on midleg homolog 1 (Drosophila)	44929_r_at	6.73283	2.2935		hypothetical protein MGC45840	46652_at	-4.9181	0.34727
---	66293_at	6.72863	2.04624		protein phosphatase 1, regulatory (inhibitor) subunit 14A	50938_at	-4.91701	0.4803
myeloid/lymphoid or mixed-lineage leukemia 5 (trithorax homolog, Drosophila)	59553_at	6.72079	2.92706		sterile alpha motif and leucine zipper containing kinase AZK	54713_at	-4.91482	0.32331
Adult retina protein	63074_at	6.71148	2.11273		NDRG family member 3	60062_s_at	-4.91414	0.49951
Pyruvate kinase, muscle	40925_at	6.70361	2.03466		Coronin, actin binding protein, 2A	47153_at	-4.91409	0.47233
similar to RIKEN cDNA 3000004N20	51228_at	6.68804	2.32956		Transcribed locus, moderately similar to NP_009083.1 zinc finger protein 195 [Homo sapiens]	64185_at	-4.90979	0.43836
Similar to RIKEN cDNA E030024N20 gene	49256_at	6.68549	2.31272		asparagine-linked glycosylation 1 homolog (yeast, beta-1,4-mannosyltransferase)	64026_f_at	-4.90436	0.46894
dynein, cytoplasmic, heavy polypeptide 1	50084_at	6.68254	2.2929		Zinc finger CCCH type domain containing 6	53561_at	-4.90175	0.4184
YEATS domain containing 2	54464_at	6.67755	3.0904		Arg/Abl-interacting protein ArgBP2	51939_at	-4.89416	0.08917
hypothetical protein FLJ21657	58778_at	6.67267	3.61345		keratin 5 (epidermolysis bullosa simplex, Dowling-Meara/Kobner/Weber-Cockayne types)	613_at	-4.88289	0.05723
Centrosome protein Cep63	54268_at	6.66971	3.5913		phosphatidylinositol transfer protein, cytoplasmic 1	58412_at	-4.87519	0.49974
Hypothetical protein LOC158257	46980_at	6.66094	2.29712		chromosome 1 open reading frame 24	52186_at	-4.87332	0.39072
histone 1, H2bd	38576_at	6.65398	3.14881		EGF-containing fibulin-like extracellular matrix protein 2	63644_at	-4.87319	0.40145
Elongation factor, RNA polymerase II, 2	54759_at	6.6538	2.43071		chromosome 11 open reading frame 32	38411_at	-4.86733	0.45888
CDNA FLJ42357 fis, clone UTERU2022773	46016_at	6.6538	2.34074		---	1514_g_at	-4.86445	0.32952
hypothetical protein FLJ10803	44809_at	6.64935	2.49694		anthrax toxin receptor 1	57718_at	-4.86389	0.35503
Coatomer protein complex, subunit alpha	49551_at	6.64279	4.20048		exportin 5	55709_at	-4.85633	0.46103
zinc finger protein 91 (HPF7, HTF10)	933_f_at	6.64099	2.40704		sema domain, immunoglobulin domain (Ig), short basic domain, secreted, (semaphorin) 3C	376_at	-4.85457	0.30682
guanylate cyclase 1, soluble, alpha 3	36918_at	6.63641	2.18931		beta-2-microglobulin	201_s_at	-4.8421	0.30281
---	57130_at	6.63561	2.43332		nexilin (F actin binding protein)	62495_f_at	-4.83728	0.32374
PCTAIRE protein kinase 1	39183_at	6.6322	2.04207		GDP dissociation inhibitor 2	777_at	-4.83716	0.42503
SH3 domain containing, Ysc84-like 1 (S. cerevisiae)	41922_at	6.63078	2.69207		zinc finger protein 641	50231_at	-4.82469	0.4304
hypothetical protein FLJ20530	61296_at	6.6258	2.40289		ependymin related protein 1 (zebrafish)	64397_at	-4.82056	0.43826
metal response element binding transcription factor 2	34337_s_at	6.61049	3.04505		solute carrier family 20 (phosphate transporter), member 2	1137_at	-4.81684	0.17716
Ras-related GTP binding D	32963_s_at	6.60932	3.32675		SET binding factor 2	44824_at	-4.81672	0.46081
PDZ and LIM domain 5	37366_at	6.60649	2.18474		G protein beta subunit-like	65847_at	-4.81594	0.49605
---	56191_i_at	6.60644	2.07594		hypothetical protein MGC9850	48800_at	-4.81588	0.42309
hematological and neurological expressed 1	66143_s_at	6.59731	2.29819		phosphoglucomutase 5	52140_at	-4.81493	0.0406
Hypothetical protein MGC4308	48252_at	6.59329	2.39966		tripartite motif-containing 4	62531_at	-4.80786	0.27837
Zinc finger protein 652	54290_at	6.59069	2.58983		zinc finger protein 331	63792_at	-4.80351	0.39559
SET binding protein 1	44923_at	6.5822	3.11494		---	64676_at	-4.79886	0.1259
CREB binding protein (Rubinstein-Taybi syndrome)	60118_r_at	6.58168	2.17766		v-erb-b2 erythroblastic leukemia viral oncogene homolog 2, neuro/glioblastoma derived oncogene homolog (avian)	1802_s_at	-4.7928	0.3767
Dicer1, Dcr-1 homolog (Drosophila)	38765_at	6.57856	2.56555		IQ motif containing GTPase activating protein 2	37276_at	-4.79082	0.37163
Phosphatidylinositol transfer protein, beta	57137_r_at	6.57702	2.86691		hypothetical protein FLJ20701	54742_at	-4.78591	0.3148
Transcribed locus	55761_at	6.57036	3.7357		heat shock 22kDa protein 8	56474_at	-4.7804	0.23384
zinc finger protein 587	60794_f_at	6.56312	2.4505		Full length insert cDNA clone ZE03F06	55668_at	-4.77876	0.46466
hexokinase 2	50230_at	6.55364	3.32471		pleiotrophin (heparin binding growth factor 8, neurite growth-promoting factor 1)	234_s_at	-4.77842	0.25924
DnaJ (Hsp40) homolog, subfamily B, member 14	50209_at	6.55176	2.15178		PDZ domain containing RING finger 4	64526_at	-4.77611	0.33243
radixin	34886_at	6.53441	2.53323		cofilin 2 (muscle)	65734_at	-4.77136	0.18211
postmeiotic segregation increased 2-like 3	35858_at	6.53223	2.65144		matrix-remodelling associated 5	36861_at	-4.76697	0.33298
Elongation factor, RNA polymerase II, 2	43151_at	6.52969	2.2207		dehydrogenase/reductase (SDR family) member 10	65515_at	-4.76341	0.19025
Polycomb group ring finger 3	49216_at	6.52958	2.85269		mevalonate kinase (mevalonic aciduria)	59893_at	-4.76031	0.39891
E1A binding protein p400	47518_at	6.52337	4.02041		MRNA; cDNA DKFZp586G0321 (from clone DKFZp586G0321)	44598_at	-4.7598	0.44219
Protein phosphatase 1H (PP2C domain containing)	64951_at	6.50995	2.24396		regeneration associated muscle protease	40017_at	-4.75567	0.18472
heat shock 70kDa protein 1A	31692_at	6.50531	3.16097		jun B proto-oncogene	32786_at	-4.74656	0.33238
Activated leukocyte cell adhesion molecule	61149_at	6.503	2.53389		kallikrein 11	40035_at	-4.74319	0.03877
Chromosome 5 open reading frame 12	60651_at	6.50093	3.86945		neurofilament, heavy polypeptide 200kDa	33767_at	-4.72315	0.02074
sel-1 suppressor of lin-12-like (C. elegans)	40689_at	6.49254	4.73598		chromosome 20 open reading frame 42	60474_at	-4.72057	0.44164
endogenous retroviral family W, env(C7), member 1 (syncytin)	56990_f_at	6.48727	2.734		zinc and ring finger 3	60034_at	-4.7124	0.39262
solute carrier family 4, sodium bicarbonate cotransporter, member 7	34936_at	6.48211	4.78841		Homo sapiens, clone IMAGE:5284125, mRNA	52678_at	-4.70926	0.14306
Hepsin (transmembrane protease, serine 1)	50943_at	6.48055	2.07637		alpha-2-glycoprotein 1, zinc	35834_at	-4.7081	0.15071
Mlx interactor	35260_at	6.47195	2.64185		insulin-like growth factor binding protein 2, 36kDa	40422_at	-4.70738	0.33107
Cytoplasmic polyadenylation element binding protein 4	59071_at	6.46861	2.11214		Synaptopodin 2	45478_at	-4.70646	0.33939
Optic atrophy 1 (autosomal dominant)	61560_r_at	6.44896	2.32864		thymus expressed gene 3-like	58917_at	-4.70178	0.26503
ADP-ribosylation factor-like 6 interacting protein	36572_r_at	6.44654	2.1049		sorbin and SH3 domain containing 1	56409_at	-4.69944	0.13953
A kinase (PRKA) anchor protein 8-like	55726_at	6.44226	2.19222		formin homology 2 domain containing 3	50298_at	-4.68788	0.13052
protein kinase N2	199_s_at	6.42945	4.24941		Calcium binding protein 39-like	47949_at	-4.68738	0.32198
SEC24 related gene family, member A (S. cerevisiae)	34199_at	6.411	2.08613		chromosome 21 open reading frame 33	31927_s_at	-4.68733	0.42517
WD repeat domain 71	61748_at	6.40584	2.41985		par-6 partitioning defective 6 homolog gamma (C. elegans)	48050_at	-4.65855	0.49222
Peroxiredoxin 6	46353_r_at	6.40519	2.79506		GRINL1A combined protein	53011_at	-4.65793	0.26564
solute carrier family 25, member 37	59105_at	6.40482	2.66782		propionyl Coenzyme A carboxylase, alpha polypeptide	1348_s_at	-4.65149	0.4779
RAS protein activator like 2	58542_at	6.3956	2.3086		synaptopodin 2	48039_at	-4.63615	0.07946
PRP4 pre-mRNA processing factor 4 homolog (yeast)	37935_at	6.39389	2.08856		DnaJ (Hsp40) homolog, subfamily B, member 5	43395_s_at	-4.63301	0.36305
DRE1 protein	49890_at	6.39233	4.23546		v-jun sarcoma virus 17 oncogene homolog (avian)	32583_at	-4.62974	0.32125
likely ortholog of mouse ubiquitin-conjugating enzyme E2-230K	54633_at	6.38888	2.15685		zinc finger, CCHC domain containing 3	45740_at	-4.62898	0.46546
fibronectin 1	64719_at	6.38254	7.47935		phospholipase C, beta 1 (phosphoinositide-specific)	35980_at	-4.62812	0.42089
WD repeat domain 5	43411_g_at	6.38144	2.83149		crystallin, mu	38285_at	-4.62182	0.40433
---	49268_at	6.38099	6.36088		chromosome 1 open reading frame 88	48525_at	-4.61906	0.31084
ERO1-like (S. cerevisiae)	51096_at	6.36103	3.08471		ubiquitin specific protease 9, Y-linked (fat facets-like, Drosophila)	35885_at	-4.61883	0.41133
H2A histone family, member Y	49024_at	6.35384	2.22144		RAN guanine nucleotide release factor	48926_at	-4.61441	0.39029
Family with sequence similarity 61, member A	59389_at	6.34978	2.55303		RAB4A, member RAS oncogene family	621_at	-4.61364	0.38457
SAR1a gene homolog 2 (S. cerevisiae)	65565_at	6.34137	2.42792		MRNA; cDNA DKFZp313C0240 (from clone DKFZp313C0240)	65904_at	-4.61329	0.34868
Potassium voltage-gated channel, KQT-like subfamily, member 1	48758_s_at	6.32234	2.56378		glutamate dehydrogenase 1	31691_g_at	-4.60698	0.38585
ribosomal protein L37	52614_at	6.31387	2.49928		major histocompatibility complex, class I, A	41237_at	-4.60693	0.39073
Death-associated protein kinase 1	51580_at	6.31244	4.38603		sortilin 1	43352_s_at	-4.6049	0.45989
hypothetical protein 348162	40951_at	6.28787	4.11074		stromal cell derived factor 4	57041_s_at	-4.60318	0.44008
leukocyte immunoglobulin-like receptor, subfamily B (with TM and ITIM domains), member 2 /// leukocyte immunoglobulin-like receptor, subfamily B (with TM and ITIM domains), member 3	37148_at	6.27832	2.14231		Arginyltransferase 1	50257_at	-4.59394	0.48883
DKFZp434A0131 protein	55349_at	6.26975	2.38257		caveolin 2	58482_at	-4.59277	0.37569
Transcribed locus, strongly similar to XP_524032.1 PREDICTED: similar to ribosomal protein S15; rat insulinoma gene [Pan troglodytes]	61828_r_at	6.26884	2.58979		special AT-rich sequence binding protein 1 (binds to nuclear matrix/scaffold-associating DNA's)	36899_at	-4.59074	0.45223
Ras-related GTP binding D	43961_s_at	6.26437	3.08803		arrestin, beta 1	59336_at	-4.5907	0.26071
SECIS binding protein 2	51608_at	6.26011	2.05181		chromosome 14 open reading frame 11	37315_f_at	-4.58863	0.49209
uncharacterized bone marrow protein BM039	57002_at	6.25798	2.46723		dehydrogenase/reductase (SDR family) member 6	56541_at	-4.58188	0.38636
hypothetical protein MGC39325	41533_at	6.25526	3.80019		dynein, axonemal, light intermediate polypeptide 1	59123_at	-4.57512	0.32296
WNK lysine deficient protein kinase 1	36395_at	6.25367	3.27214		mitochondrial ribosomal protein L54	64416_at	-4.57102	0.48532
glycyl-tRNA synthetase	36582_g_at	6.248	2.38865		RAP1 interacting factor homolog (yeast)	54867_at	-4.56671	0.4609
small breast epithelial mucin	53579_at	6.24767	3.64413		similar to CG14903-PA	60029_i_at	-4.56564	0.39609
salvador homolog 1 (Drosophila)	61871_r_at	6.24616	2.58205		PYD and CARD domain containing	46664_at	-4.55985	0.46681
translocase of outer mitochondrial membrane 34	37050_r_at	6.23937	2.2292		twist homolog 2 (Drosophila)	44596_at	-4.55221	0.40875
---	32815_at	6.23738	2.25078		Formin binding protein 3	54844_at	-4.5444	0.31693
KIAA2010	42672_at	6.23324	2.2117		chromosome 9 open reading frame 23	63625_s_at	-4.53612	0.42088
---	1725_s_at	6.22463	2.48489		RAB3B, member RAS oncogene family	60784_at	-4.53321	0.37084
RAD1 homolog (S. pombe)	36857_at	6.21503	2.09684		chromosome 9 open reading frame 28	52975_at	-4.523	0.45848
Proteasome (prosome, macropain) 26S subunit, non-ATPase, 7 (Mov34 homolog)	63133_at	6.21218	2.29329		cadherin 3, type 1, P-cadherin (placental)	160031_at	-4.51971	0.36722
Homo sapiens, clone IMAGE:5194204, mRNA	49879_at	6.20865	4.09803		sphingomyelin phosphodiesterase, acid-like 3B	64012_at	-4.51551	0.39842
Mitochondrial ribosome recycling factor	51635_at	6.20656	3.83645		---	51030_at	-4.50972	0.48004
hypothetical protein FLJ21924	49134_at	6.20282	2.53133		dual specificity phosphatase 5	529_at	-4.50883	0.26944
Bromodomain containing 8	32653_at	6.20061	2.56363		frizzled homolog 7 (Drosophila)	33222_at	-4.49899	0.33472
nucleobindin 2	35643_at	6.1977	2.41384		chromosome 20 open reading frame 47	40514_at	-4.49249	0.48055
hemoglobin, alpha 1 /// hemoglobin, alpha 2	31525_s_at	6.19738	13.9483		amylo-1, 6-glucosidase, 4-alpha-glucanotransferase (glycogen debranching enzyme, glycogen storage disease type III)	38252_s_at	-4.49238	0.42936
Glyceraldehyde-3-phosphate dehydrogenase	39482_at	6.17887	2.74013		formin homology 2 domain containing 3	50300_g_at	-4.49045	0.19491
ADP-ribosylation factor guanine nucleotide-exchange factor 1(brefeldin A-inhibited)	43777_at	6.17094	2.04726		major histocompatibility complex, class I, B /// major histocompatibility complex, class I, C	37383_f_at	-4.47843	0.4278
Chromosome 9 open reading frame 3	55803_at	6.16877	2.02783		acid phosphatase, prostate	617_at	-4.46794	0.3966
Insulin-like growth factor 1 receptor	48696_at	6.16861	3.06873		spermatogenesis associated 11	48861_at	-4.46423	0.40344
Myeloid/lymphoid or mixed-lineage leukemia (trithorax homolog, Drosophila); translocated to, 2	65205_at	6.16539	3.94807		family with sequence similarity 3, member B	59657_at	-4.46268	0.04982
Valosin containing protein (p97)/p47 complex interacting protein 1	42715_at	6.16538	3.16417		CCR4-NOT transcription complex, subunit 6-like	61284_r_at	-4.4583	0.39694
FLJ39739 protein	42350_r_at	6.15063	2.98544		polymerase (DNA directed) kappa	58997_r_at	-4.45751	0.41668
Transient receptor potential cation channel, subfamily M, member 7	59114_at	6.14771	2.04557		adenylate cyclase 5	47579_at	-4.4534	0.33905
Transcribed locus, weakly similar to XP_375099.1 PREDICTED: similar to hypothetical protein FLJ25224 [Homo sapiens]	43579_at	6.138	2.09943		zinc finger protein 407	57700_at	-4.45285	0.48378
Polycomb group ring finger 3	62661_at	6.13571	2.15055		paired related homeobox 1	65573_at	-4.4521	0.31629
Transcribed locus	49956_at	6.13551	2.82134		esophageal cancer related gene 4 protein	52080_at	-4.45101	0.2204
---	48386_at	6.13097	2.12936		cutC copper transporter homolog (E.coli)	54670_at	-4.44783	0.4853
hemoglobin, beta	31687_f_at	6.12849	7.02871		acid phosphatase, prostate	32200_at	-4.44746	0.36154
caspase 10, apoptosis-related cysteine protease	1326_at	6.12719	2.27704		---	38837_at	-4.446	0.48191
OCIA domain containing 1	62324_at	6.11791	2.17261		cat eye syndrome chromosome region, candidate 1	58410_at	-4.44103	0.45618
Activating transcription factor 2	59910_at	6.1058	2.29189		KIAA1043 protein	41478_at	-4.43799	0.43419
Transcribed locus	58009_r_at	6.10262	2.72927		chromosome 10 open reading frame 48	47851_at	-4.43724	0.21612
---	52825_f_at	6.10241	2.15937		indolethylamine N-methyltransferase	63798_at	-4.43021	0.48927
hypothetical protein FLJ38663	59619_at	6.10142	2.00786		sideroflexin 2	45596_at	-4.42898	0.48658
N-acetylated alpha-linked acidic dipeptidase 2	66069_at	6.101	3.35945		hypothetical protein FLJ10357	58780_s_at	-4.42455	0.49053
Transducin (beta)-like 1X-linked receptor 1	65001_r_at	6.09837	7.04799		thymosin-like 8	36491_at	-4.41738	0.29139
---	65571_at	6.09182	2.51939		hypothetical protein FLJ21511	54320_at	-4.41593	0.40438
---	61248_at	6.09043	2.05716		CDNA clone IMAGE:4797120, partial cds	50235_at	-4.41471	0.49579
Jumonji domain containing 2C	66337_at	6.08861	2.43856		MOCO sulphurase C-terminal domain containing 1	48114_g_at	-4.41441	0.43514
RNA-binding region (RNP1, RRM) containing 3	65433_at	6.08318	2.27455		AER61 glycosyltransferase	62489_at	-4.41306	0.37128
---	51419_at	6.07932	2.33721		CDNA FLJ46881 fis, clone UTERU3015647, moderately similar to Embigin precursor	62950_at	-4.41192	0.48132
peroxisome biogenesis factor 26	45709_r_at	6.07724	2.32955		Sodium channel, voltage-gated, type VII, alpha	43484_at	-4.41025	0.30759
FK506 binding protein 11, 19 kDa	62647_at	6.07527	2.19651		vasoactive intestinal peptide receptor 1	33766_at	-4.39893	0.40808
SAM and SH3 domain containing 1	63148_at	6.07337	2.27212		von Willebrand factor A domain containing 1	49173_at	-4.38759	0.49248
---	66139_at	6.07197	2.12218		ankyrin 3, node of Ranvier (ankyrin G)	36965_at	-4.38589	0.39554
ankyrin repeat domain 37	57772_g_at	6.06552	2.73729		KIAA0853	51766_at	-4.3857	0.44324
DEAD/H (Asp-Glu-Ala-Asp/His) box polypeptide 26	61073_at	6.06228	2.00067		PAP associated domain containing 1	50127_g_at	-4.38214	0.3768
PI-3-kinase-related kinase SMG-1	32636_f_at	6.05267	3.55313		chromosome 1 open reading frame 93	50251_at	-4.37816	0.49405
chromosome 9 open reading frame 123	48888_at	6.04701	2.87504		Ssu72 RNA polymerase II CTD phosphatase homolog (yeast)	55002_at	-4.37561	0.46565
Ataxia telangiectasia and Rad3 related	45949_at	6.03887	3.30846		retinoblastoma binding protein 9	54086_at	-4.37172	0.49558
tetraspanin 5	40990_at	6.03419	2.50908		signal transducer and activator of transcription 6, interleukin-4 induced	845_at	-4.37007	0.45887
Hypothetical LOC399933	51831_s_at	6.03088	2.03137		protein phosphatase 1, regulatory (inhibitor) subunit 12B	55815_at	-4.36369	0.29674
Vesicle docking protein p115	43634_at	6.02688	2.11218		cytochrome b reductase 1	43590_f_at	-4.3565	0.40306
glycogen synthase kinase 3 beta	1253_at	6.02594	2.70358		vacuolar protein sorting 13D (yeast)	32743_at	-4.34145	0.46969
high-mobility group box 2	38065_at	6.02548	2.95172		Hypothetical protein FLJ13815	64826_at	-4.33969	0.37984
Zinc finger protein 207	48380_r_at	6.02474	2.96194		solute carrier family 24 (sodium/potassium/calcium exchanger), member 3	57588_at	-4.33742	0.43419
---	53107_at	5.99295	2.47648		annexin A3	31792_at	-4.33535	0.38934
chromosome 10 open reading frame 10	39114_at	5.99157	2.49698		Chimerin (chimaerin) 2	33244_at	-4.33507	0.36028
adrenomedullin	34777_at	5.98917	3.33088		isocitrate dehydrogenase 3 (NAD+) beta	40110_at	-4.33338	0.4831
hypothetical protein LOC144871	43650_at	5.98809	2.40658		intestinal cell (MAK-like) kinase	41431_at	-4.32849	0.45796
elongation factor, RNA polymerase II, 2	62502_at	5.98512	2.17149		Kruppel-like factor 5 (intestinal)	47113_at	-4.32759	0.38281
D15F37 gene	34175_r_at	5.9805	3.36417		protease, serine, 23	50419_at	-4.31461	0.35914
replication factor C (activator 1) 4, 37kDa	1055_g_at	5.97578	2.35658		EPH receptor A3	58771_at	-4.31425	0.2482
Jumonji, AT rich interactive domain 1A (RBBP2-like)	36999_at	5.96762	3.72138		claudin 9	35521_at	-4.31279	0.44458
TATA element modulatory factor 1	53298_at	5.96642	2.33375		Transcribed locus	59567_at	-4.30494	0.46107
---	60658_at	5.95309	3.51026		hypothetical protein FLJ23191	60031_at	-4.30459	0.37146
Hypothetical protein LOC339047	48396_at	5.95217	2.5276		Chromosome 10 open reading frame 18	63607_at	-4.30209	0.422
zinc finger CCCH-type containing 5	45612_at	5.94642	2.05752		AXIN1 up-regulated 1	54025_at	-4.3001	0.40185
HLA complex group 18	54006_at	5.93974	2.67072		protein phosphatase 3 (formerly 2B), catalytic subunit, beta isoform (calcineurin A beta)	39780_at	-4.29976	0.3656
CDNA FLJ42928 fis, clone BRSSN2007076	59313_at	5.93508	4.08783		PAP associated domain containing 4	48556_at	-4.29622	0.33956
Transmembrane protein with EGF-like and two follistatin-like domains 2	58546_i_at	5.932	2.81602		zinc finger protein 532	50072_at	-4.28781	0.30726
---	56234_r_at	5.92299	2.44712		tripartite motif-containing 29	1898_at	-4.28761	0.30911
Fibronectin 1	60285_at	5.91717	5.01343		Activating transcription factor 6	52002_at	-4.27368	0.42818
fibronectin 1	31719_at	5.91637	3.49052		potassium intermediate/small conductance calcium-activated channel, subfamily N, member 4	41106_at	-4.27331	0.19461
Forkhead box P1	42733_i_at	5.91498	5.63077		procollagen C-endopeptidase enhancer 2	55569_at	-4.27297	0.28719
---	42639_at	5.91149	2.8815		solute carrier family 2 (facilitated glucose transporter), member 10	48553_at	-4.27279	0.49244
Chromosome 1 open reading frame 16	51039_i_at	5.90206	2.85781		protease, serine, 23	40078_at	-4.27011	0.40869
Transcribed locus, moderately similar to XP_517655.1 PREDICTED: similar to KIAA0825 protein [Pan troglodytes]	59651_at	5.90094	3.12097		Neural precursor cell expressed, developmentally down-regulated 4-like	51287_at	-4.2699	0.45455
N-ethylmaleimide-sensitive factor attachment protein, beta	56951_at	5.89539	2.09143		mucolipin 2	51725_at	-4.26652	0.32631
Sterol-C4-methyl oxidase-like	46802_at	5.894	7.33596		calcyphosine	51137_at	-4.26258	0.41557
IQ motif containing B1	53342_at	5.89182	2.14123		CDNA FLJ43172 fis, clone FCBBF3007242	49321_at	-4.24563	0.11858
S100 calcium binding protein A8 (calgranulin A)	41096_at	5.89132	4.43154		osteoglycin (osteoinductive factor, mimecan)	43506_at	-4.24479	0.25568
PRO1310	59364_s_at	5.89094	2.76098		ring finger protein 185	57146_at	-4.24298	0.4664
hydroxyprostaglandin dehydrogenase 15-(NAD)	37322_s_at	5.8907	12.0006		zinc finger protein 532	48044_at	-4.23987	0.45476
KDEL (Lys-Asp-Glu-Leu) endoplasmic reticulum protein retention receptor 2	42745_at	5.88505	2.20791		amyotrophic lateral sclerosis 2 (juvenile) chromosome region, candidate 4	57586_at	-4.2243	0.37021
Sp3 transcription factor	66614_at	5.87405	2.2356		cut-like 2 (Drosophila)	37812_at	-4.22317	0.35302
male germ cell-associated kinase	62590_at	5.86731	5.4469		insulin-like growth factor binding protein 2, 36kDa	1741_s_at	-4.2207	0.25796
cleavage stimulation factor, 3' pre-RNA, subunit 3, 77kDa	43441_g_at	5.8651	2.14128		synaptopodin 2	64407_at	-4.22033	0.29694
nucleoporin 210kDa	41812_s_at	5.86073	2.16397		microseminoprotein, beta-	32149_at	-4.21665	0.19864
PI-3-kinase-related kinase SMG-1-like	63430_at	5.85332	2.18863		HECT domain containing 2	51029_at	-4.2159	0.24941
kinesin family member 20A	46683_at	5.85253	2.21919		Kruppel-like factor 3 (basic)	46704_at	-4.21554	0.38965
hemoglobin, epsilon 1	41617_at	5.84983	2.03736		TEA domain family member 2	55675_at	-4.20758	0.45432
Yip1 domain family, member 6	59066_at	5.84507	2.63523		Synaptopodin 2	55832_at	-4.20655	0.38205
Ribonuclease P 14kDa subunit	54665_at	5.83999	2.30387		collagen, type VIII, alpha 2	60876_at	-4.206	0.42465
monoamine oxidase A	41772_at	5.83707	3.04783		Rho guanine nucleotide exchange factor (GEF) 10	34180_at	-4.19941	0.39187
Par-6 partitioning defective 6 homolog beta (C. elegans)	55430_at	5.83333	2.19506		acylphosphatase 2, muscle type	64090_s_at	-4.19649	0.31312
Hypothetical protein FLJ10980	62220_at	5.82991	2.71773		Homo sapiens, clone IMAGE:4332461, mRNA	42840_r_at	-4.19604	0.20988
glucose phosphate isomerase	39122_at	5.82756	2.05946		Integrin, alpha 1	44710_at	-4.1838	0.43647
Transcribed locus	49718_at	5.82737	5.32216		tumor protein p73-like	31791_at	-4.18201	0.36041
Mitogen-activated protein kinase kinase kinase 8	42838_f_at	5.82493	2.31224		tribbles homolog 1 (Drosophila)	35597_at	-4.1804	0.43669
ribonucleotide reductase M1 polypeptide	34314_at	5.8236	2.22846		zinc finger protein 655	64933_at	-4.17244	0.39652
meningioma expressed antigen 5 (hyaluronidase)	48121_at	5.81313	2.35838		Transcribed locus	53550_at	-4.16185	0.31269
nuclear factor I/B	462_at	5.81254	3.0036		churchill domain containing 1	65549_at	-4.16142	0.45019
BCL2/adenovirus E1B 19kDa interacting protein 3	38010_at	5.8092	2.14218		dapper, antagonist of beta-catenin, homolog 1 (Xenopus laevis)	52970_at	-4.15876	0.46717
Component of oligomeric golgi complex 7	47763_f_at	5.808	4.58373		acyl-Coenzyme A binding domain containing 6	53977_at	-4.15586	0.45157
Similar to D(1B) dopamine receptor (D(5) dopamine receptor) (D1beta dopamine receptor)	57211_at	5.80689	3.14167		integrin, alpha 5 (fibronectin receptor, alpha polypeptide)	39753_at	-4.15506	0.36346
Protein phosphatase 3 (formerly 2B), catalytic subunit, alpha isoform (calcineurin A alpha)	58013_at	5.79878	2.36968		DKFZP564O0823 protein	41402_at	-4.1445	0.44047
golgi transport 1 homolog A (S. cerevisiae)	45144_at	5.7964	3.19657		microsomal glutathione S-transferase 3	39018_at	-4.13222	0.48182
zinc finger protein 264	41612_at	5.79492	2.33983		major histocompatibility complex, class I, F	37421_f_at	-4.12864	0.3931
isochorismatase domain containing 2	48041_at	5.79339	2.76452		phosphodiesterase 4B, cAMP-specific (phosphodiesterase E4 dunce homolog, Drosophila)	33705_at	-4.12766	0.37365
SEC8-like 1 (S. cerevisiae)	65043_at	5.79072	2.17686		UDP-GalNAc:betaGlcNAc beta 1,3-galactosaminyltransferase, polypeptide 2	51818_s_at	-4.12417	0.49119
zinc finger protein 91 (HPF7, HTF10)	932_i_at	5.78092	2.05231		MOCO sulphurase C-terminal domain containing 1	48113_at	-4.11713	0.48017
---	55245_at	5.77828	3.57116		tubulin tyrosine ligase-like family, member 1	41039_at	-4.11394	0.48469
hypothetical protein MGC11256	51173_at	5.77796	2.8271		fibromodulin	33431_at	-4.10951	0.16233
Yip1 domain family, member 6	59067_f_at	5.77426	3.04898		synaptotagmin-like 4 (granuphilin-a)	58702_at	-4.10837	0.35493
Chromosome 7 open reading frame 20	49143_s_at	5.77207	2.45554		Transcribed locus, moderately similar to NP_060312.1 hypothetical protein FLJ20489 [Homo sapiens]	62521_at	-4.10105	0.4479
CDNA FLJ36725 fis, clone UTERU2012230	46509_at	5.76912	2.0122		suppressor of cytokine signaling 3	49140_at	-4.09889	0.23488
Transcribed locus, weakly similar to XP_518535.1 PREDICTED: similar to dJ108C2.1.4 (MCM3 minichromosome maintenance deficient 3 (S. cerevisiae), variant 4) [Pan troglodytes]	61954_at	5.76909	2.52861		chromosome 12 open reading frame 10	53911_at	-4.09287	0.37114
Zinc finger protein 207	55046_at	5.76841	2.44121		Synapsin III	65386_at	-4.07773	0.35694
UV radiation resistance associated gene	60932_r_at	5.75929	2.02368		potassium large conductance calcium-activated channel, subfamily M, alpha member 1	53796_at	-4.07716	0.29221
similar to ubiquitin binding protein	39975_at	5.7585	3.24515		Bardet-Biedl syndrome 2	50398_at	-4.07048	0.4997
intracellular membrane-associated calcium-independent phospholipase A2 gamma	52517_at	5.75817	2.34144		major histocompatibility complex, class I, B	57280_f_at	-4.06452	0.35937
---	49348_at	5.75433	2.96372		potassium channel tetramerisation domain containing 1	44113_at	-4.05955	0.43584
paternally expressed 10	39696_at	5.74863	8.51376		chordin-like 2	47402_at	-4.0503	0.41157
zinc finger protein 621	48423_at	5.73976	3.42571		MHC class I polypeptide-related sequence A	40755_at	-4.0494	0.29845
Guanine nucleotide binding protein (G protein), q polypeptide	49734_at	5.7389	2.14775		fructose-1,6-bisphosphatase 1	36495_at	-4.03922	0.44347
F-box protein 45	64688_at	5.73441	4.54346		CDC42 effector protein (Rho GTPase binding) 3	54063_at	-4.0308	0.40161
Son of sevenless homolog 1 (Drosophila)	50375_at	5.72664	3.04882		cerebral endothelial cell adhesion molecule 1	49728_s_at	-4.02572	0.45566
chromosome 9 open reading frame 10	56129_at	5.72228	2.07021		KIAA1191 protein	61962_at	-4.02177	0.34161
PHD finger protein 8	41399_at	5.71274	2.24199		KIAA0888 protein	55455_at	-4.02135	0.43974
TAF1 RNA polymerase II, TATA box binding protein (TBP)-associated factor, 250kDa	37491_at	5.70761	2.02273		receptor tyrosine kinase-like orphan receptor 2	212_at	-4.0152	0.45501
H2A histone family, member X	40195_at	5.68936	2.0911		bone morphogenetic protein receptor, type IA	58485_at	-4.01261	0.43175
Hepsin (transmembrane protease, serine 1)	43076_at	5.68787	2.52228		kelch repeat and BTB (POZ) domain containing 9	52844_at	-4.01249	0.43753
retinoblastoma binding protein 6	46541_at	5.68537	7.05299		collagen, type VIII, alpha 2	52652_g_at	-4.0085	0.10623
---	46944_at	5.68395	3.15608		major histocompatibility complex, class II, DP beta 1	38096_f_at	-3.99946	0.33378
Guanine nucleotide binding protein (G protein), q polypeptide	42837_at	5.68369	2.11601		Hypothetical protein MGC2474	43578_at	-3.99708	0.49381
KIAA1333	45129_at	5.67972	2.35333		sarcolemma associated protein	45772_at	-3.99531	0.27596
cystatin A (stefin A)	39581_at	5.67412	5.92275		F-box protein 22	57694_at	-3.9882	0.38117
Mortality factor 4 like 2	42571_at	5.67273	2.32946		keratin 23 (histone deacetylase inducible)	48684_at	-3.98739	0.33042
neuropilin 1	46695_at	5.66335	2.25292		tripartite motif-containing 2	39382_at	-3.98372	0.47556
Ewing sarcoma breakpoint region 1	51087_at	5.65803	2.4012		zinc finger protein 496	60823_at	-3.98364	0.45779
p8 protein (candidate of metastasis 1)	36423_at	5.64649	2.38043		FXYD domain containing ion transport regulator 3	39087_at	-3.97416	0.39536
LIM domains containing 1	42698_at	5.64554	2.47213		chromosome 2 open reading frame 32	64180_at	-3.9698	0.48522
DnaJ (Hsp40) homolog, subfamily B, member 11	50349_at	5.64537	2.21605		chondroitin beta1,4 N-acetylgalactosaminyltransferase	57016_at	-3.96868	0.45533
Histone 1, H4h	50025_at	5.64177	2.14526		KIAA1272 protein	54789_at	-3.96334	0.48995
Beta-amyloid binding protein precursor	42614_at	5.6414	3.63917		galactosylceramidase (Krabbe disease)	33936_at	-3.95877	0.49072
nuclear factor of activated T-cells 5, tonicity-responsive	40713_at	5.63765	2.99456		dachshund homolog 1 (Drosophila)	44543_at	-3.95759	0.40029
kleisin beta	53254_at	5.62782	2.11699		contactin associated protein-like 2	47466_i_at	-3.95611	0.35473
Zinc finger, A20 domain containing 1	42932_at	5.62377	2.38964		spermatogenesis associated 18 homolog (rat)	50679_at	-3.95449	0.46933
G patch domain containing 2	52617_at	5.61983	2.03147		dipeptidylpeptidase 4 (CD26, adenosine deaminase complexing protein 2)	34823_at	-3.95386	0.37831
Hypothetical LOC388903	44299_at	5.61704	3.65042		Similar to beta-tubulin	56713_at	-3.95143	0.31709
Plakophilin 4	66327_at	5.61651	2.79359		hypothetical protein	63800_at	-3.95116	0.39284
Farnesyl-diphosphate farnesyltransferase 1	63122_at	5.6114	2.35636		dynein, cytoplasmic, intermediate polypeptide 2	35788_at	-3.93614	0.30213
UDP-N-acetyl-alpha-D-galactosamine:polypeptide N-acetylgalactosaminyltransferase 7 (GalNAc-T7)	60827_at	5.60514	2.56359		poly (ADP-ribose) polymerase family, member 6	46318_at	-3.93573	0.45067
Splicing factor proline/glutamine rich (polypyrimidine tract binding protein associated)	54981_r_at	5.59809	3.02395		Transcribed locus, weakly similar to XP_375099.1 PREDICTED: similar to hypothetical protein FLJ25224 [Homo sapiens]	63064_at	-3.92618	0.38426
Forkhead box O3A	48635_r_at	5.59707	2.09761		chromosome 21 open reading frame 56	65127_at	-3.9214	0.27389
cyclin T1	36391_at	5.59476	2.02924		TSC22 domain family, member 3	36630_at	-3.91593	0.4955
fetal Alzheimer antigen	47458_at	5.58769	2.64536		CDNA clone IMAGE:5287121, partial cds	54325_at	-3.91555	0.38496
Acidic (leucine-rich) nuclear phosphoprotein 32 family, member A	62509_at	5.58131	3.53752		endothelial differentiation, lysophosphatidic acid G-protein-coupled receptor, 2	52170_at	-3.90821	0.38568
phosphoserine aminotransferase 1	51016_s_at	5.58022	3.42237		hypothetical gene supported by AK001829	51668_s_at	-3.90425	0.31059
promethin	35198_at	5.57975	2.25934		collagen, type IV, alpha 5 (Alport syndrome)	32667_at	-3.90175	0.43334
non-metastatic cells 1, protein (NM23A) expressed in	1521_at	5.57952	2.00856		annexin A1	37403_at	-3.89905	0.39824
aminopeptidase puromycin sensitive	55417_at	5.57516	2.43454		Acyl-Coenzyme A dehydrogenase family, member 8	55898_at	-3.89904	0.39093
yippee-like 2 (Drosophila)	50225_s_at	5.56935	2.32644		Similar to hypothetical protein LOC231503	55317_at	-3.89585	0.35838
chromosome 6 open reading frame 111	56251_at	5.56808	2.84215		MRNA; cDNA DKFZp686N07104 (from clone DKFZp686N07104)	62189_at	-3.89253	0.35457
melanocortin 1 receptor (alpha melanocyte stimulating hormone receptor)	54532_at	5.56209	2.12457		F-box and leucine-rich repeat protein 22	60974_at	-3.88254	0.44768
Zinc finger with KRAB and SCAN domains 1	56981_at	5.55369	2.77028		neurobeachin	56809_at	-3.85791	0.44504
ataxin 2-like	34817_s_at	5.53959	2.47803		SNF1-like kinase	33439_at	-3.85493	0.42286
hexokinase 2	49508_at	5.53679	3.19955		HSPC157 protein	50179_at	-3.85274	0.34658
Melanophilin	56161_at	5.53434	2.69186		hypothetical protein LOC200169	57515_at	-3.85189	0.23987
Testis enhanced gene transcript (BAX inhibitor 1)	53420_at	5.5294	2.16551		activating transcription factor 3	287_at	-3.85048	0.36497
WD repeat domain 5	43018_g_at	5.52683	2.77775		Hypothetical protein FLJ10700	58326_at	-3.84567	0.44335
transmembrane protein 55A	47292_at	5.52673	2.36641		adaptor-related protein complex 3, mu 1 subunit	57145_at	-3.84334	0.45863
CDNA FLJ42310 fis, clone TRACH2007733	59556_at	5.52621	2.01783		myxovirus (influenza virus) resistance 1, interferon-inducible protein p78 (mouse)	37014_at	-3.84233	0.30553
solute carrier family 6 (neurotransmitter transporter, creatine), member 8	33642_s_at	5.52527	2.40347		synaptopodin 2	61681_at	-3.84156	0.10303
homeo box C6	40674_s_at	5.51264	2.81509		chromosome 14 open reading frame 78	36497_at	-3.8333	0.36232
---	49864_at	5.51231	4.0305		capping protein (actin filament), gelsolin-like	38391_at	-3.82488	0.38767
Hypothetical protein FLJ22531	41803_g_at	5.51224	2.78824		---	65863_at	-3.81886	0.40296
Fatso	47206_at	5.5101	2.70691		inter-alpha (globulin) inhibitor H5	45179_at	-3.81844	0.33329
eukaryotic translation elongation factor 1 alpha 2	35174_i_at	5.50418	4.20417		secreted frizzled-related protein 2	43396_s_at	-3.80984	0.49581
ubiquitin-conjugating enzyme E2S	893_at	5.50215	2.61382		---	49975_at	-3.79772	0.22486
---	44287_at	5.49634	2.26404		TSC22 domain family, member 3	36629_at	-3.79251	0.45321
Centaurin, beta 2	42489_at	5.48301	2.29487		UBX domain containing 1	49749_at	-3.79052	0.29449
thyroid hormone receptor associated protein 3	61090_at	5.48015	2.57207		RAS, dexamethasone-induced 1	44105_at	-3.78932	0.35047
hypothetical gene supported by AK128780 /// hypothetical gene supported by AK093729; BX647918 /// hypothetical gene supported by AK093729; BX647918	62705_at	5.47884	2.20883		protease inhibitor 15	58361_at	-3.78928	0.18156
Hermansky-Pudlak syndrome 4	61811_at	5.47791	2.24356		transmembrane protein 16D	61817_at	-3.7768	0.38759
protein kinase C, iota	1603_g_at	5.47735	2.29282		similar to ataxin 2-binding protein 1 isoform 4; hexaribonucleotide binding protein 1	46476_at	-3.77544	0.27602
---	66277_at	5.46981	3.89883		tetraspanin 2	57331_at	-3.77359	0.3085
protein phosphatase 1, regulatory (inhibitor) subunit 12B	47672_at	5.4662	2.12679		dehydrogenase/reductase (SDR family) member 10	43419_s_at	-3.76485	0.41192
Neighbor of BRCA1 gene 1	50416_at	5.45725	2.06915		formin homology 2 domain containing 3	63881_at	-3.75952	0.42992
Transformer-2 alpha	43377_s_at	5.45207	2.29313		phosphatidylethanolamine-binding protein 4	52003_at	-3.75631	0.35882
Potassium voltage-gated channel, Shal-related subfamily, member 2	63710_at	5.45082	8.60867		trophoblast glycoprotein	368_at	-3.75481	0.46756
Similar to hypothetical protein FLJ10883	44445_at	5.44811	2.79263		solute carrier family 22 (organic cation transporter), member 17	58898_s_at	-3.75222	0.11126
cisplatin resistance-associated overexpressed protein	55032_at	5.44077	2.61161		EPH receptor A7	46092_at	-3.7486	0.37738
coxsackie virus and adenovirus receptor	37534_at	5.43964	2.23273		cadherin 10, type 2 (T2-cadherin)	47535_at	-3.74549	0.2765
ubiquitin-conjugating enzyme E2S	894_g_at	5.42785	2.15254		Homo sapiens, clone IMAGE:5284125, mRNA	42982_at	-3.74158	0.36159
FLJ39779 protein	47134_at	5.4269	2.03834		chromosome 20 open reading frame 35	44144_at	-3.73918	0.43096
transmembrane channel-like 5	47890_at	5.42663	3.21409		Transcribed locus	61648_at	-3.73511	0.44582
chromosome 22 open reading frame 18	64145_at	5.4248	3.05218		platelet derived growth factor C	61792_at	-3.73386	0.45001
Phosphatidylinositol-4-phosphate 5-kinase, type II, alpha	55298_at	5.4201	2.73014		zinc finger protein 613	43088_at	-3.73202	0.49807
ubiquitin-conjugating enzyme E2S	40619_at	5.41439	2.7677		Similar to hypothetical protein LOC231503	55321_g_at	-3.73142	0.46528
zinc finger protein 207	55702_at	5.40996	2.08656		similar to RIKEN cDNA 8030451K01	45640_at	-3.72987	0.46892
hypoxia-inducible protein 2	46188_at	5.40892	3.22557		nuclear receptor subfamily 4, group A, member 2	37623_at	-3.72813	0.24371
transportin 1	40463_at	5.4004	2.0514		keratin 15	37582_at	-3.72304	0.02689
heparan sulfate (glucosamine) 3-O-sulfotransferase 2	50809_at	5.39844	2.52409		cytochrome b reductase 1	50955_at	-3.72246	0.30783
mago-nashi homolog	54889_at	5.39663	2.38448		U2-associated SR140 protein	38030_at	-3.71942	0.49744
Hydroxysteroid (17-beta) dehydrogenase 12	47325_at	5.39397	2.51896		carbohydrate (chondroitin 6) sulfotransferase 3	32094_at	-3.7093	0.49795
Pleckstrin homology domain containing, family A member 5	43714_at	5.39216	2.29971		BH-protocadherin (brain-heart)	56058_at	-3.70635	0.43646
GLIS family zinc finger 3	49552_at	5.38727	2.16249		suppressor of cytokine signaling 3	42363_r_at	-3.7052	0.35142
glucosamine-phosphate N-acetyltransferase 1	65257_at	5.38576	2.37925		zinc finger protein 185 (LIM domain)	32139_at	-3.70199	0.27334
C-myc promoter binding protein	58319_at	5.38194	3.00477		dehydrogenase/reductase (SDR family) member 6	46999_at	-3.6976	0.48071
downstream neighbor of SON	48549_at	5.38173	2.85776		HLA-G histocompatibility antigen, class I, G	35017_f_at	-3.69215	0.44889
dual specificity phosphatase 8	1562_g_at	5.37551	5.84378		hypothetical gene supported by BX537697	49770_at	-3.68827	0.1735
death associated transcription factor 1	32045_at	5.37255	2.44051		brain-specific angiogenesis inhibitor 2	33785_at	-3.68734	0.41267
Kelch repeat and BTB (POZ) domain containing 2	49394_at	5.37043	2.60078		FXYD domain containing ion transport regulator 6	65867_at	-3.67816	0.37333
mal, T-cell differentiation protein 2	46274_at	5.36599	2.21703		phospholipase A2, group V	39629_at	-3.67553	0.45778
Tubby like protein 4	53339_at	5.35916	2.02513		neurocalcin delta	52294_s_at	-3.67361	0.38729
similar to hypothetical protein FLJ10307	37476_at	5.35912	3.10486		chromosome 21 open reading frame 6	49809_s_at	-3.66713	0.39134
adducin 1 (alpha)	53135_at	5.35893	2.15435		diaphanous homolog 2 (Drosophila)	34262_at	-3.66594	0.49564
secreted phosphoprotein 1 (osteopontin, bone sialoprotein I, early T-lymphocyte activation 1)	2092_s_at	5.35314	11.8529		transforming growth factor, beta receptor I (activin A receptor type II-like kinase, 53kDa)	52539_at	-3.66571	0.47114
WD repeat and SOCS box-containing 2	40167_s_at	5.35293	2.07286		Homeo box A13	47826_at	-3.65308	0.38764
nuclear factor of activated T-cells, cytoplasmic, calcineurin-dependent 2 interacting protein	38864_at	5.34933	3.52023		Transcribed locus, weakly similar to NP_699177.1 chromosome X open reading frame 20 [Homo sapiens]	42921_at	-3.65203	0.15069
solute carrier family 16 (monocarboxylic acid transporters), member 6	39841_at	5.34748	2.6763		prostaglandin-endoperoxide synthase 2 (prostaglandin G/H synthase and cyclooxygenase)	1069_at	-3.65038	0.16965
Cytokine receptor-like factor 3	52509_at	5.33402	4.00243		---	43981_at	-3.64493	0.43477
Cell division cycle 26	51428_at	5.32792	2.63914		carcinoembryonic antigen-related cell adhesion molecule 1 (biliary glycoprotein)	988_at	-3.63631	0.42872
Transcribed locus, weakly similar to XP_375099.1 PREDICTED: similar to hypothetical protein FLJ25224 [Homo sapiens]	63696_at	5.32421	2.62121		popeye domain containing 2	64937_at	-3.63131	0.42463
Protocadherin gamma subfamily C, 3	50544_at	5.31918	2.66325		N-acylsphingosine amidohydrolase (acid ceramidase)-like	33382_at	-3.62322	0.4919
WD repeat domain 5	43410_at	5.31731	2.46159		Paraspeckle component 1	54658_at	-3.62121	0.43045
procollagen-lysine, 2-oxoglutarate 5-dioxygenase 2	34795_at	5.31686	5.9606		Neighbor of BRCA1 gene 2	56768_at	-3.61159	0.43773
Cullin 1	55809_at	5.31299	2.20455		Transcribed locus, moderately similar to NP_659411.1 hypothetical protein FLJ31846 [Homo sapiens]	63683_at	-3.61123	0.30757
Autism susceptibility candidate 2	56524_at	5.31272	2.75904		Phosphatase and tensin homolog (mutated in multiple advanced cancers 1)	56027_at	-3.60691	0.48289
TIP41, TOR signalling pathway regulator-like (S. cerevisiae)	33035_at	5.30672	2.45464		ELL associated factor 2	43990_at	-3.60509	0.38885
Beta-site APP-cleaving enzyme 2	51476_at	5.30604	2.09202		early growth response 2 (Krox-20 homolog, Drosophila)	37863_at	-3.60373	0.22685
Hydroxysteroid (17-beta) dehydrogenase 12	43292_at	5.28947	3.29799		ankyrin repeat and SOCS box-containing 2	59002_at	-3.60074	0.38544
Tetraspanin 5	47746_at	5.28904	3.20446		KIAA1704	54745_at	-3.58565	0.39506
CDNA FLJ31407 fis, clone NT2NE2000137	64643_at	5.28753	2.38036		HLA-G histocompatibility antigen, class I, G	40370_f_at	-3.58502	0.48537
suppressor of potassium transport defect 3	49446_at	5.27061	2.41198		coiled-coil-helix-coiled-coil-helix domain containing 5	64384_at	-3.57431	0.42173
fatty acid desaturase 1	41719_i_at	5.26997	4.12915		chromosome 20 open reading frame 155	49813_at	-3.57306	0.44513
NCK adaptor protein 2	33003_at	5.25823	4.03534		cytochrome b reductase 1	59044_at	-3.57103	0.41147
glutamate receptor, ionotropic, N-methyl-D-aspartate 3A	48885_at	5.2505	4.47323		synaptosomal-associated protein, 23kDa	32178_r_at	-3.56987	0.49398
Hypothetical LOC399933	58406_at	5.24804	2.03502		---	58982_at	-3.56429	0.47324
Solute carrier family 37 (glycerol-3-phosphate transporter), member 1	57096_r_at	5.24666	2.71967		glutathione S-transferase theta 2	1099_s_at	-3.5511	0.16635
---	46006_at	5.24452	2.35671		calcium binding protein 39-like	57735_at	-3.54669	0.45161
KIAA1102 protein	48614_f_at	5.23869	2.26936		saccharopine dehydrogenase (putative)	34863_s_at	-3.53833	0.43847
trophoblast-derived noncoding RNA	38207_at	5.23833	2.29893		sterile alpha motif and leucine zipper containing kinase AZK	48980_at	-3.53468	0.44372
abhydrolase domain containing 2	41088_at	5.2313	2.55605		zinc finger protein 662	43943_g_at	-3.53001	0.4871
cadherin, EGF LAG seven-pass G-type receptor 3 (flamingo homolog, Drosophila)	40020_at	5.22889	2.06424		tumor suppressor candidate 3	36852_at	-3.528	0.49722
natural killer-tumor recognition sequence	34234_f_at	5.22832	2.10711		similar to CG4329-PA	60630_at	-3.50828	0.47286
Myosin VB	63280_i_at	5.22794	2.5613		transcriptional regulator protein	57478_at	-3.50788	0.44845
KIAA1102 protein	46375_at	5.22512	2.28241		zinc finger protein 16 (KOX 9)	60852_at	-3.49826	0.4523
membrane component, chromosome 11, surface marker 1	55584_at	5.2245	2.60793		squamous cell carcinoma antigen recognized by T cells 2	62477_at	-3.49332	0.36325
Microtubule-associated protein 2	54897_at	5.21924	2.17784		Hypothetical gene supported by AF086559; BC065734	59062_at	-3.48944	0.37449
chromosome 7 open reading frame 24	41696_at	5.21877	2.49807		HIV-1 Tat interacting protein, 60kDa	465_at	-3.48876	0.29267
hypothetical protein FLJ21439	52817_at	5.21564	2.92952		Rho guanine nucleotide exchange factor (GEF) 17	36025_at	-3.48604	0.33665
Homeobox C14	55337_at	5.21176	2.28701		CDNA clone IMAGE:5263177, partial cds	59136_at	-3.48178	0.40153
amyotrophic lateral sclerosis 2 (juvenile) chromosome region, candidate 16	66007_at	5.21041	2.00666		---	45921_at	-3.48	0.48669
Leucine rich repeat containing 28	53310_i_at	5.20887	2.21694		WAP four-disulfide core domain 2	33933_at	-3.47654	0.32273
TYRO3 protein tyrosine kinase	35246_at	5.19675	2.41224		carboxypeptidase X (M14 family), member 2	43919_at	-3.47387	0.40427
laminin, alpha 1	62175_at	5.19577	5.61246		inhibitor of growth family, member 1	36031_at	-3.46549	0.31936
Eukaryotic translation initiation factor 5	51379_at	5.19491	3.23494		SRY (sex determining region Y)-box 2	43431_at	-3.45672	0.33398
---	63506_at	5.18199	2.10642		fibroblast growth factor receptor 2 (bacteria-expressed kinase, keratinocyte growth factor receptor, craniofacial dysostosis 1, Crouzon syndrome, Pfeiffer syndrome, Jackson-Weiss syndrome)	1970_s_at	-3.44738	0.18109
Phosphatidylinositol 4-kinase, catalytic, alpha polypeptide	54411_at	5.18077	2.59448		chromosome 10 open reading frame 11	53504_at	-3.44414	0.23613
laminin, alpha 1	64299_at	5.18011	6.3719		ubiquitin-fold modifier 1	49073_at	-3.43516	0.46435
CDNA FLJ12366 fis, clone MAMMA1002411	46902_at	5.17189	2.04126		deiodinase, iodothyronine, type II	31902_at	-3.42894	0.4513
chondroitin sulfate proteoglycan 2 (versican)	38111_at	5.17178	3.14393		Bone morphogenetic protein 7 (osteogenic protein 1)	49273_g_at	-3.42657	0.35612
chromosome 22 open reading frame 18	45676_at	5.16728	2.47911		glutathione peroxidase 7	36009_at	-3.42043	0.33822
---	56866_at	5.16522	3.86867		solute carrier family 15 (H+/peptide transporter), member 2	35862_at	-3.41943	0.29636
Hypothetical protein DKFZp586I1420	52714_at	5.16172	2.70015		arginase, type II	32722_at	-3.41458	0.42647
G protein-coupled receptor 75	44203_at	5.15901	2.8997		chromosome 21 open reading frame 63	50658_s_at	-3.40556	0.35999
cyclin-dependent kinase 6	65733_at	5.15621	3.10504		---	47541_at	-3.40302	0.32563
cyclin-dependent kinase inhibitor 2D (p19, inhibits CDK4)	1797_at	5.15335	2.41311		tetraspanin 2	53693_at	-3.4026	0.26837
Poly (ADP-ribose) polymerase family, member 8	49179_at	5.1455	2.18971		Hepatic leukemia factor	38627_at	-3.38939	0.38568
Membrane-associated ring finger (C3HC4) 3	60191_at	5.13362	2.32968		cirrhosis, autosomal recessive 1A (cirhin)	63117_at	-3.38785	0.45272
Acetyl-Coenzyme A carboxylase alpha	58568_r_at	5.12607	2.31949		transient receptor potential cation channel, subfamily V, member 2	44668_at	-3.38477	0.458
protein tyrosine phosphatase-like (proline instead of catalytic arginine), member b	35342_at	5.12442	2.05673		SWI/SNF related, matrix associated, actin dependent regulator of chromatin, subfamily d, member 3	456_at	-3.37838	0.46011
Isocitrate dehydrogenase 1 (NADP+), soluble	59342_at	5.12347	2.39475		sodium channel, nonvoltage-gated 1 alpha	35207_at	-3.37394	0.34986
chromosome 1 open reading frame 21	49249_s_at	5.12214	2.20807		zinc finger, MYND domain containing 11	33864_at	-3.37341	0.36014
testis expressed sequence 27	58339_at	5.11404	2.12509		CGI-09 protein	59737_at	-3.37334	0.3766
serine/threonine kinase 6	34851_at	5.09675	2.04524		Homo sapiens, clone IMAGE:4096273, mRNA	63526_f_at	-3.37265	0.36571
protein phosphatase 2C, magnesium-dependent, catalytic subunit	60828_at	5.09314	2.25778		ectonucleotide pyrophosphatase/phosphodiesterase 5 (putative function)	45126_at	-3.36986	0.47404
lysyl oxidase	38637_at	5.09053	2.47793		interferon-induced protein with tetratricopeptide repeats 1	32814_at	-3.36731	0.4639
5'-nucleotidase, cytosolic III	56922_at	5.07592	2.48994		KIAA1166	44130_at	-3.36591	0.4122
adult retina protein	44650_at	5.06177	2.11028		solute carrier family 22 (organic cation transporter), member 17	63827_at	-3.36001	0.20025
adrenergic, beta, receptor kinase 2	31795_at	5.0606	2.26389		dynein, axonemal, light intermediate polypeptide 1	35676_at	-3.35947	0.32404
Hypothetical protein FLJ21628	55932_at	5.06018	2.09557		Elongation factor RNA polymerase II-like 3	57668_s_at	-3.35903	0.45749
TPX2, microtubule-associated, homolog (Xenopus laevis)	39109_at	5.05841	2.47912		retinol dehydrogenase 11 (all-trans and 9-cis)	41172_at	-3.35773	0.49956
sulfotransferase family, cytosolic, 1A, phenol-preferring, member 2 /// sulfotransferase family, cytosolic, 1A, phenol-preferring, member 1 /// sulfotransferase family, cytosolic, 1A, phenol-preferring, member 3 /// sulfotransferase family, cytosolic, 1A, phenol-preferring, member 4	32317_s_at	5.05807	2.35747		response gene to complement 32	50199_s_at	-3.3572	0.36617
glycogen synthase kinase 3 beta	40645_at	5.05698	2.33257		Calcium channel, voltage-dependent, L type, alpha 1D subunit	58586_at	-3.3519	0.44076
WNK lysine deficient protein kinase 1	39313_at	5.0546	2.32102		leucine-rich repeats and calponin homology (CH) domain containing 2	62523_at	-3.35078	0.46721
PCTAIRE protein kinase 1	1225_g_at	5.04427	2.03432		RAB40B, member RAS oncogene family /// RAB40A, member RAS oncogene family /// Ras-like GTPase-like	108_g_at	-3.34695	0.46997
Smith-Magenis syndrome chromosome region, candidate 3	48191_at	5.04181	3.0248		fibroblast growth factor receptor 2 (bacteria-expressed kinase, keratinocyte growth factor receptor, craniofacial dysostosis 1, Crouzon syndrome, Pfeiffer syndrome, Jackson-Weiss syndrome)	34354_at	-3.34524	0.33046
Arginine-glutamic acid dipeptide (RE) repeats	48213_at	5.03368	2.53867		ring finger protein 180	61743_at	-3.3348	0.46102
nuclear factor of activated T-cells, cytoplasmic, calcineurin-dependent 1	39143_at	5.0312	2.9876		restin-like 2	56574_at	-3.33462	0.45036
hypothetical protein FLJ21616	53846_at	5.02941	2.55047		Hypothetical protein FLJ14281	62271_at	-3.33449	0.40869
Myeloid/lymphoid or mixed-lineage leukemia (trithorax homolog, Drosophila); translocated to, 2	55327_at	5.01699	2.41437		chromosome 18 open reading frame 1	40046_r_at	-3.33079	0.38819
LOC440722	48248_at	5.01094	2.82476		Murine retrovirus integration site 1 homolog	58754_at	-3.3279	0.46972
Interferon (alpha, beta and omega) receptor 2	47532_at	5.01062	2.06049		gasdermin domain containing 1	65139_at	-3.32455	0.30231
Transcribed locus	50662_at	5.01048	2.42565		matrix-remodelling associated 5	45549_f_at	-3.32089	0.34735
adaptor-related protein complex 2, beta 1 subunit	36161_at	5.00219	2.37235		tudor domain containing 3	32768_at	-3.31673	0.39526
---	63687_at	4.99863	3.73269		nuclear receptor subfamily 4, group A, member 2	547_s_at	-3.31618	0.34418
---	43707_at	4.99662	2.35233		Hypothetical LOC388388	36398_at	-3.31438	0.45138
---	52328_at	4.99622	2.20874		calcium channel, voltage-dependent, beta 2 subunit	39646_at	-3.31383	0.30507
PDZ and LIM domain 5	40060_r_at	4.99436	2.04759		blood vessel epicardial substance	45692_at	-3.31142	0.3593
Atrophin 1	59202_at	4.98577	2.02387		SFT2 domain containing 3	48024_at	-3.30717	0.41462
chromosome 6 open reading frame 105	64740_at	4.98371	2.53321		Pecanex-like 2 (Drosophila)	57814_at	-3.30703	0.45164
TYRO3 protein tyrosine kinase	2086_s_at	4.98073	2.16044		coiled-coil domain containing 8	63041_i_at	-3.30296	0.487
phosphatidylinositol-3-phosphate/phosphatidylinositol 5-kinase, type III	42738_g_at	4.96315	2.17718		arachidonate 15-lipoxygenase, second type	37430_at	-3.3017	0.04763
histone 1, H3h	36757_at	4.96206	5.03161		bone morphogenetic protein 4	40333_at	-3.30152	0.4075
ankyrin repeat domain 10	59026_at	4.96199	2.22872		Transcribed locus, weakly similar to XP_496299.1 PREDICTED: hypothetical protein LOC148206 [Homo sapiens]	57176_s_at	-3.29766	0.4039
syntaxin 1A (brain)	37184_at	4.96102	2.03662		TU3A protein	45260_at	-3.29744	0.14531
abhydrolase domain containing 5	56232_at	4.95511	2.14518		Glypican 6	50307_at	-3.29657	0.42362
Transcribed locus	45841_at	4.95293	2.35518		nuclear receptor subfamily 3, group C, member 1 (glucocorticoid receptor)	1102_s_at	-3.29646	0.3985
membrane targeting (tandem) C2 domain containing 1	57624_at	4.95264	3.13194		brain expressed, X-linked 1 /// brain expressed X-linked 2	65704_at	-3.28843	0.4291
MLF1 interacting protein	51970_at	4.95037	3.17952		APG5 autophagy 5-like (S. cerevisiae)	39013_at	-3.27868	0.4732
Chromosome 10 open reading frame 119	46523_at	4.95026	2.10313		similar to RIKEN cDNA 0610008P16 gene	64116_at	-3.27084	0.48857
hypothetical protein FLJ10287	56633_at	4.94777	2.08379		ninjurin 2	47007_s_at	-3.26473	0.38883
PRO0149 protein	44341_at	4.9477	2.04009		alanyl (membrane) aminopeptidase (aminopeptidase N, aminopeptidase M, microsomal aminopeptidase, CD13, p150)	39385_at	-3.26325	0.21242
---	960_g_at	4.94739	2.13815		fatty acid desaturase 2	32190_at	-3.26279	0.34499
p8 protein (candidate of metastasis 1)	38754_at	4.94034	2.18915		cartilage associated protein	48507_at	-3.26183	0.44633
---	56659_at	4.93805	2.11584		amyloid beta (A4) precursor protein-binding, family A, member 2 binding protein	55416_at	-3.25778	0.42328
APG4 autophagy 4 homolog D (S. cerevisiae)	57745_s_at	4.92877	2.41195		KIAA1729 protein	50956_at	-3.25333	0.47479
RAD23 homolog B (S. cerevisiae) /// similar to UV excision repair protein RAD23 homolog B (HHR23B) (XP-C repair complementing complex 58 kDa protein) (P58)	41157_at	4.92143	2.89969		tumor necrosis factor receptor superfamily, member 19	45652_at	-3.24949	0.32865
Ferritin, heavy polypeptide 1	48372_at	4.91712	2.34493		meningioma (disrupted in balanced translocation) 1	37283_at	-3.24564	0.21587
Golgi associated PDZ and coiled-coil motif containing	43557_at	4.91262	3.21667		enoyl Coenzyme A hydratase domain containing 1	48928_at	-3.24139	0.34741
Polypyrimidine tract binding protein 2	49931_r_at	4.90467	2.54008		jun B proto-oncogene	2049_s_at	-3.23948	0.28101
---	53387_at	4.90204	2.61677		XPA binding protein 2	47620_at	-3.23252	0.30522
myosin, heavy polypeptide 10, non-muscle	40900_at	4.90061	2.37597		copine IV	64915_at	-3.2319	0.46964
Protein phosphatase 1, regulatory (inhibitor) subunit 3E	45163_at	4.90022	2.38191		pleckstrin and Sec7 domain containing 3	63832_at	-3.22183	0.42946
G patch domain containing 2	59456_f_at	4.89785	2.13291		three prime repair exonuclease 1	64276_at	-3.22074	0.49586
ring finger protein 34	46229_at	4.89379	2.18656		hypothetical protein FLJ22531	41805_g_at	-3.22069	0.28932
neurotrimin	47064_at	4.89038	3.27704		chemokine (C-X3-C motif) receptor 1	40646_at	-3.2139	0.37845
Sec61 gamma subunit	39169_at	4.8858	2.08234		guanine nucleotide binding protein (G protein), gamma 2	65575_at	-3.21089	0.42119
Myeloid/lymphoid or mixed-lineage leukemia 5 (trithorax homolog, Drosophila)	43301_at	4.88542	3.20597		LOC150368 protein	51091_at	-3.20899	0.44108
Homeobox C14	51440_at	4.88055	2.90343		tetraspanin 2	54792_at	-3.20459	0.37916
sterol-C4-methyl oxidase-like	33369_at	4.86893	2.53464		chemokine (C-C motif) ligand 4 /// chemokine (C-C motif) ligand 4-like 1 /// chemokine (C-C motif) ligand 4-like 2	36674_at	-3.20457	0.25733
Histone 1, H4d	64714_at	4.86284	3.61018		zinc finger protein 691	52792_at	-3.20367	0.43419
Solute carrier family 4, sodium bicarbonate cotransporter, member 4	47208_r_at	4.85016	3.75556		Leucine-rich repeats and calponin homology (CH) domain containing 1	52242_s_at	-3.20231	0.30672
---	46510_at	4.8462	3.25128		GREB1 protein	38875_r_at	-3.18856	0.35803
Protein phosphatase 3 (formerly 2B), catalytic subunit, alpha isoform (calcineurin A alpha)	57113_at	4.84335	2.29461		CDNA FLJ36413 fis, clone THYMU2010816	47157_at	-3.18797	0.19467
Threonyl-tRNA synthetase	58855_at	4.838	2.74534		cofilin 2 (muscle)	45532_s_at	-3.18673	0.48674
NHS-like 1	58408_at	4.83732	3.5834		gamma-glutamyltransferase 1 /// gamma-glutamyltransferase 2 /// gamma-glutamyltransferase-like 4 /// gamma-glutamyltransferase-like activity 4 /// similar to Gamma-glutamyltransferase-like protein 4	32893_s_at	-3.17669	0.48076
Cisplatin resistance-associated overexpressed protein	57642_at	4.83403	3.97662		nucleosome assembly protein 1-like 5	53761_at	-3.16485	0.4552
zinc finger and BTB domain containing 38	56959_at	4.82943	2.75495		chromosome 10 open reading frame 33	51785_s_at	-3.16108	0.38223
Homo sapiens, clone IMAGE:4829616, mRNA	55538_at	4.82864	2.04074		arachidonate 5-lipoxygenase	307_at	-3.15876	0.49517
O-acyltransferase (membrane bound) domain containing 2	58288_at	4.81678	3.13335		hypothetical protein MGC13102	54791_at	-3.15059	0.34795
Peroxisomal biogenesis factor 6	46482_at	4.81345	2.68716		FK506 binding protein 1B, 12.6 kDa	355_s_at	-3.14554	0.45656
---	60601_at	4.80768	2.30347		Homo sapiens, clone IMAGE:4794726, mRNA	53497_at	-3.14255	0.42203
ninein (GSK3B interacting protein)	54287_at	4.80698	2.10195		CWF19-like 2, cell cycle control (S. pombe)	64155_at	-3.14202	0.46607
procollagen-proline, 2-oxoglutarate 4-dioxygenase (proline 4-hydroxylase), alpha polypeptide II	34390_at	4.80599	2.22862		cyclin G1	1920_s_at	-3.14024	0.49596
Hypothetical LOC401131	63109_at	4.80575	2.43406		Doublecortin and CaM kinase-like 1	45660_at	-3.14023	0.49629
ZW10 interactor	35995_at	4.80086	2.19272		apolipoprotein B mRNA editing enzyme, catalytic polypeptide-like 3C	37940_f_at	-3.13975	0.43356
v-Ha-ras Harvey rat sarcoma viral oncogene homolog	35701_at	4.79812	2.34492		hypothetical protein BC009331	48680_at	-3.13098	0.48544
a disintegrin-like and metalloprotease (reprolysin type) with thrombospondin type 1 motif, 7	60038_at	4.79455	2.00764		matrix metalloproteinase 7 (matrilysin, uterine)	668_s_at	-3.12229	0.11739
F-box and WD-40 domain protein 8	48350_at	4.78784	2.94728		nudix (nucleoside diphosphate linked moiety X)-type motif 10	49130_at	-3.12181	0.41045
arginine/serine-rich coiled-coil 1	51406_at	4.76985	2.28071		THAP domain containing 7	60864_f_at	-3.12029	0.48931
---	60747_i_at	4.76549	2.09359		transcription factor 7-like 1 (T-cell specific, HMG-box)	48032_at	-3.11775	0.38494
Tetraspanin 5	51809_at	4.76331	2.12108		transmembrane protein 35	64674_at	-3.11433	0.15819
RAB18, member RAS oncogene family	64232_at	4.74367	2.30307		SLIT and NTRK-like family, member 5	33576_at	-3.1134	0.40687
WD repeat and FYVE domain containing 1	64936_r_at	4.74172	2.55521		toll-like receptor 10	42618_at	-3.11178	0.3979
Thyroid hormone receptor interactor 12	65223_r_at	4.74026	2.33056		SMAD, mothers against DPP homolog 3 (Drosophila)	1454_at	-3.10818	0.44936
E74-like factor 5 (ets domain transcription factor)	59390_at	4.7363	3.07232		ectonucleoside triphosphate diphosphohydrolase 5	40666_at	-3.10396	0.4882
---	63897_at	4.73533	2.15372		Cyclin-dependent kinase 3	48516_at	-3.1035	0.38246
---	62649_i_at	4.73296	2.1171		glucosaminyl (N-acetyl) transferase 1, core 2 (beta-1,6-N-acetylglucosaminyltransferase)	57697_at	-3.09531	0.31913
Hypothetical protein MGC11349	52835_at	4.72366	2.21947		transglutaminase 3 (E polypeptide, protein-glutamine-gamma-glutamyltransferase)	32868_at	-3.0927	0.45916
SP110 nuclear body protein	49117_at	4.71711	2.06645		neuronal growth regulator 1	62158_at	-3.0871	0.40648
CCAAT/enhancer binding protein (C/EBP), gamma	39219_at	4.71534	2.42267		limbic system-associated membrane protein	36256_at	-3.08349	0.45124
hypothetical LOC389534 /// LOC442599	59138_at	4.70879	2.50158		ankyrin repeat domain 29	51936_at	-3.08	0.35883
AT rich interactive domain 1B (SWI1-like)	53432_at	4.6989	2.48955		eyes absent homolog 1 (Drosophila)	37073_at	-3.07343	0.39919
Chromosome 14 open reading frame 106	43744_at	4.686	2.43517		Transcribed locus	42815_at	-3.07262	0.38464
protein phosphatase 1A (formerly 2C), magnesium-dependent, alpha isoform	36435_at	4.68302	2.16376		chromosome 21 open reading frame 56	59811_at	-3.06784	0.40917
erythrocyte membrane protein band 4.1-like 3	41385_at	4.6799	2.26157		Transcribed locus	49148_at	-3.06667	0.45674
---	43349_r_at	4.66753	2.27247		Rho GDP dissociation inhibitor (GDI) beta	1984_s_at	-3.06495	0.44562
Forkhead box P1	42734_r_at	4.6658	3.51094		inhibitor of DNA binding 2, dominant negative helix-loop-helix protein	64354_f_at	-3.0614	0.45759
Protein phosphatase 2, regulatory subunit B (B56), gamma isoform	43124_at	4.66424	2.8612		SEC11-like 3 (S. cerevisiae)	54343_at	-3.06134	0.34008
Myeloid/lymphoid or mixed-lineage leukemia (trithorax homolog, Drosophila); translocated to, 2	53300_at	4.66348	2.70561		KIAA1199	47859_g_at	-3.06132	0.36875
chromobox homolog 4 (Pc class homolog, Drosophila)	31731_at	4.6629	3.3879		similar to KIAA0752 protein	41685_at	-3.05792	0.4468
neuritin 1	48038_at	4.65915	2.23646		CDNA FLJ42405 fis, clone ASTRO3000474	62182_at	-3.05144	0.454
similar to hypothetical protein A230046P18; cDNA sequence BC055759	48620_at	4.65643	2.85393		CDNA FLJ37216 fis, clone BRALZ2008696	43930_at	-3.04717	0.23793
thymidine kinase 1, soluble	41400_at	4.65563	2.9478		podoplanin	41870_at	-3.04589	0.49893
PTD012 protein	66003_at	4.65121	2.23168		ornithine aminotransferase-like 1	64213_at	-3.04415	0.49262
chromosome 14 open reading frame 1	39773_at	4.64816	2.07876		coenzyme Q7 homolog, ubiquinone (yeast)	43996_at	-3.03884	0.41003
fatty acid binding protein 7, brain	35185_at	4.64131	14.4866		thromboxane A synthase 1 (platelet, cytochrome P450, family 5, subfamily A)	33777_at	-3.03714	0.47265
RAB11 family interacting protein 2 (class I)	60564_at	4.64016	2.30434		sarcolemma associated protein	47928_at	-3.03664	0.37978
N-acetylated alpha-linked acidic dipeptidase 2	63522_at	4.63759	2.34246		Endothelial differentiation, lysophosphatidic acid G-protein-coupled receptor, 7	49819_at	-3.03597	0.39869
Nardilysin (N-arginine dibasic convertase)	44155_at	4.6207	2.30348		F-box protein 2	57811_at	-3.03496	0.42952
FGFR1 oncogene partner	38571_at	4.61947	2.38397		trophinin	54918_at	-3.00581	0.32826
solute carrier family 5 (sodium-dependent vitamin transporter), member 6	35256_at	4.61756	2.07986		NMD3 homolog (S. cerevisiae)	44049_at	-2.99971	0.46874
STEAP family member 4	48492_at	4.61651	2.48286		nexilin (F actin binding protein)	49038_at	-2.99901	0.4591
Mitochondrial ribosomal protein S6	40813_at	4.61238	2.42066		chromosome 19 open reading frame 21	54150_at	-2.99757	0.36147
---	55943_at	4.61046	3.4472		apolipoprotein D	36681_at	-2.97766	0.35248
Ubiquitin-conjugating enzyme E2H (UBC8 homolog, yeast)	49883_at	4.60879	2.12029		retinoic acid receptor responder (tazarotene induced) 1	33505_at	-2.96869	0.24145
Dihydroorotate dehydrogenase	65061_at	4.60759	2.18894		carboxylesterase 1 (monocyte/macrophage serine esterase 1)	37203_at	-2.96582	0.4182
HECT, C2 and WW domain containing E3 ubiquitin protein ligase 2	48275_at	4.60514	2.77778		contactin associated protein-like 2	37155_at	-2.96077	0.42101
---	52472_i_at	4.60439	2.76948		claudin 11 (oligodendrocyte transmembrane protein)	44575_at	-2.95773	0.49152
Eukaryotic translation initiation factor 2C, 2	38505_at	4.60322	3.02671		similar to Polyadenylate-binding protein 4 (Poly(A)-binding protein 4) (PABP 4) (Inducible poly(A)-binding protein) (iPABP) (Activated-platelet protein-1) (APP-1)	46873_at	-2.95666	0.36482
KIAA0101	38116_at	4.59389	3.93792		glutathione S-transferase M5	1290_g_at	-2.95272	0.47204
Transcription factor CP2-like 3	50916_at	4.59248	2.32444		serine (or cysteine) proteinase inhibitor, clade B (ovalbumin), member 5	863_g_at	-2.95144	0.40085
claudin 5 (transmembrane protein deleted in velocardiofacial syndrome)	38995_at	4.59116	2.62308		hypothetical protein MGC33926	52008_at	-2.94014	0.24498
Chromosome 2 open reading frame 3	52777_at	4.59016	2.17731		mutated in colorectal cancers	49504_r_at	-2.93446	0.28976
Mitochondrial carrier homolog 2 (C. elegans)	43677_at	4.58989	2.45616		junctional adhesion molecule 3	60446_at	-2.9276	0.48162
RNA-binding region (RNP1, RRM) containing 3	65334_at	4.58842	3.57756		similar to CG4502-PA	54043_at	-2.92547	0.47051
ATP-binding cassette, sub-family C (CFTR/MRP), member 5	1932_at	4.58524	2.57904		Hypothetical protein LOC149832	55016_at	-2.91974	0.46644
Src homology 3 domain-containing guanine nucleotide exchange factor	58281_r_at	4.58473	2.71986		primase, polypeptide 2A, 58kDa	36898_r_at	-2.91806	0.41563
Hypothetical protein FLJ22457	53436_r_at	4.58214	2.20128		sparc/osteonectin, cwcv and kazal-like domains proteoglycan (testican)	39100_at	-2.91347	0.38658
apical protein 2	46823_at	4.57494	2.51813		RAS-like, estrogen-regulated, growth inhibitor	42962_at	-2.90892	0.47426
aldo-keto reductase family 1, member C3 (3-alpha hydroxysteroid dehydrogenase, type II)	37399_at	4.57239	8.04865		nephroblastoma overexpressed gene	39250_at	-2.90081	0.33371
ceruloplasmin (ferroxidase)	39008_at	4.57111	2.90154		Eukaryotic translation initiation factor 2C, 2	55539_at	-2.88668	0.47526
proline-rich acidic protein 1	62695_at	4.5692	2.47072		retinoic acid receptor, beta	32694_at	-2.88401	0.43942
hypothetical protein FLJ11000	50202_s_at	4.56582	2.45276		kinesin family member 5B	34732_at	-2.88391	0.32382
zinc finger protein 291	40937_at	4.5636	2.14952		coagulation factor III (thromboplastin, tissue factor)	36543_at	-2.87939	0.36887
solute carrier family 7, (cationic amino acid transporter, y+ system) member 11	54049_at	4.53996	2.71756		---	53644_at	-2.878	0.35999
Antizyme inhibitor 1	45446_at	4.53624	2.18212		Transcribed locus	59226_at	-2.87597	0.32387
transforming growth factor, beta receptor associated protein 1	37113_at	4.53609	2.54794		Synaptopodin 2	51894_at	-2.87147	0.2454
ATPase, H+ transporting, lysosomal 56/58kDa, V1 subunit B, isoform 1 (Renal tubular acidosis with deafness)	46588_f_at	4.53592	2.11465		solute carrier family 16 (monocarboxylic acid transporters), member 9	46104_at	-2.86848	0.4027
Hypothetical 55.1 kDa protein F09G8.5 in chromosome III	61781_at	4.53372	3.01503		Homo sapiens, clone IMAGE:4801297, mRNA	32672_at	-2.86217	0.4439
tripartite motif-containing 52	32326_at	4.53277	2.1229		KIAA1210 protein	55533_at	-2.85994	0.31015
hypothetical gene supported by AK128874; BC071813	52700_at	4.52426	2.9511		Integrin, alpha 1	45200_at	-2.85713	0.40541
Mesenchymal stem cell protein DSC96	58622_at	4.51969	2.53943		ankyrin repeat and SOCS box-containing 5	60226_at	-2.85411	0.20671
Calcium/calmodulin-dependent protein kinase (CaM kinase) II delta	61557_at	4.51865	2.11133		zinc finger, CSL-type containing 2	45320_at	-2.85186	0.36859
Rearranged L-myc fusion sequence	50911_at	4.51289	2.34858		Sarcolemma associated protein	44925_at	-2.84108	0.36581
hydroxysteroid (17-beta) dehydrogenase 4	36626_at	4.5076	2.38923		dual specificity phosphatase 2	1292_at	-2.83945	0.32697
---	58036_at	4.49672	2.73936		Hypothetical gene supported by BX640700	62038_r_at	-2.83566	0.45447
CDNA FLJ36725 fis, clone UTERU2012230	60407_at	4.49587	2.43143		armadillo repeat containing, X-linked 1	48767_at	-2.83425	0.47205
Signal peptidase complex subunit 3 homolog (S. cerevisiae)	60773_at	4.49486	2.14831		eukaryotic translation initiation factor 3, subunit 10 theta, 150/170kDa	32785_at	-2.83401	0.4818
forkhead box M1	34715_at	4.49206	2.84847		---	52166_at	-2.82502	0.26603
nuclear factor of kappa light polypeptide gene enhancer in B-cells inhibitor, zeta	58918_at	4.49151	2.87984		CDNA FLJ38396 fis, clone FEBRA2007957	42587_at	-2.82461	0.16392
Unknown mRNA sequence	47420_at	4.49069	2.61519		Ring finger protein 152	60156_at	-2.81765	0.41211
Rho GTPase activating protein 1	43194_at	4.48849	2.04822		Hypothetical protein MGC34648	63034_at	-2.81694	0.36602
Hypothetical protein FLJ11996	60195_at	4.48605	3.10728		similar to Gag-Pro-Pol protein	58074_at	-2.80541	0.19753
defensin, alpha 1, myeloid-related sequence /// defensin, alpha 3, neutrophil-specific	31506_s_at	4.48533	3.3583		melanoma antigen family D, 4	64928_at	-2.80407	0.44186
calcium/calmodulin-dependent protein kinase (CaM kinase) II delta	56458_at	4.48329	2.11406		chromosome 1 open reading frame 106	46679_at	-2.80341	0.37328
Transcribed locus	48930_r_at	4.48326	3.21211		synaptosomal-associated protein, 29kDa	45385_g_at	-2.80294	0.47637
Transcribed locus	45973_r_at	4.48175	3.02402		CUG triplet repeat, RNA binding protein 2	55590_at	-2.80189	0.4958
---	51621_at	4.48087	2.11436		zinc finger protein 513	45547_at	-2.79302	0.46602
---	58650_at	4.4764	2.31196		cysteine-rich protein 1 (intestinal)	33232_at	-2.79204	0.4804
Erythrocyte membrane protein band 4.1-like 2	54237_at	4.46644	2.1613		CDNA FLJ31668 fis, clone NT2RI2004916	57832_s_at	-2.78969	0.42213
Potassium voltage-gated channel, Shal-related subfamily, member 2	52782_at	4.45943	3.0155		Full length insert cDNA clone ZD77F06	59484_at	-2.78927	0.48296
ubiquitin-like, containing PHD and RING finger domains, 1	48083_at	4.4594	2.83317		START domain containing 13	31790_at	-2.78846	0.47429
Hypothetical protein FLJ20533	57760_at	4.45858	2.61506		thrombospondin 4	103_at	-2.78607	0.37429
Rac GTPase activating protein 1	50271_at	4.44603	2.36516		pleckstrin and Sec7 domain containing 2	42984_at	-2.77725	0.43672
methylcrotonoyl-Coenzyme A carboxylase 2 (beta)	36432_at	4.44312	3.1507		sorting nexin 14	52158_r_at	-2.77258	0.43027
---	45373_at	4.43899	2.32845		plasma glutamate carboxypeptidase	32764_at	-2.76387	0.44645
Mesenchymal stem cell protein DSC96	58625_s_at	4.43815	2.42043		Ras association (RalGDS/AF-6) domain family 4	52163_at	-2.76366	0.45871
RNA binding motif protein 28	51989_at	4.43449	2.69569		serum deprivation response (phosphatidylserine binding protein)	64033_at	-2.76181	0.47886
Transcribed locus	45930_at	4.43388	2.88271		Chromosome 6 open reading frame 155	65173_at	-2.75876	0.34242
---	728_at	4.43241	4.58633		Transcribed locus, strongly similar to NP_940888.1 ribosomal protein L7-like 1 [Homo sapiens]	42402_at	-2.75072	0.37705
Solute carrier family 9 (sodium/hydrogen exchanger), isoform 9	48218_at	4.43232	2.67003		EGF-like repeats and discoidin I-like domains 3	63316_at	-2.74984	0.49654
MYC binding protein 2	58721_i_at	4.4253	2.103		membrane metallo-endopeptidase (neutral endopeptidase, enkephalinase, CALLA, CD10)	1389_at	-2.74649	0.38713
---	49699_at	4.41008	2.21925		Death associated protein 3	40413_at	-2.73838	0.35916
Adenylate kinase 3	44316_at	4.40947	2.40812		cytochrome P450, family 27, subfamily A, polypeptide 1	999_at	-2.73751	0.26422
CDNA FLJ13558 fis, clone PLACE1007743	60965_at	4.40501	2.03766		RNA binding motif protein 24	61955_at	-2.73608	0.43245
Pre-B-cell colony enhancing factor 1	64031_at	4.3977	2.20135		---	706_at	-2.73164	0.49063
tetratricopeptide repeat domain 14	46991_g_at	4.38776	2.15949		solute carrier family 30 (zinc transporter), member 4	37440_at	-2.73013	0.4225
Ubiquitin-conjugating enzyme E2, J2 (UBC6 homolog, yeast)	43572_at	4.3859	2.88302		Homo sapiens, clone IMAGE:4794726, mRNA	60896_at	-2.72823	0.42976
KH domain containing, RNA binding, signal transduction associated 3	31786_at	4.38159	3.7687		paired related homeobox 1	40126_at	-2.72737	0.4169
Transcribed locus	55740_i_at	4.37602	2.41032		leprecan-like 1	52072_at	-2.72615	0.40951
DKFZP586B0319 protein	54699_at	4.37468	2.10336		ankyrin repeat domain 29	46032_at	-2.72398	0.26683
shugoshin-like 2 (S. pombe)	50770_at	4.37442	2.46759		keratin 7	41294_at	-2.72233	0.38167
coatomer protein complex, subunit beta 2 (beta prime)	36677_at	4.37096	2.05076		keratin 14 (epidermolysis bullosa simplex, Dowling-Meara, Koebner)	39052_at	-2.72037	0.40634
Adaptor-related protein complex 3, beta 1 subunit	61823_at	4.36184	2.20404		CCAAT/enhancer binding protein zeta	42066_r_at	-2.71365	0.4868
---	62522_at	4.36064	4.77088		serine (or cysteine) proteinase inhibitor, clade B (ovalbumin), member 5	862_at	-2.71202	0.21324
Tight junction protein 4 (peripheral)	48921_at	4.35112	2.05494		eukaryotic translation initiation factor 3, subunit 1 alpha, 35kDa	40616_at	-2.71046	0.39258
---	66089_at	4.35079	2.44156		TR4 orphan receptor associated protein TRA16	50924_at	-2.70981	0.4796
Transcribed locus	57854_at	4.34938	2.28397		Adrenergic, alpha-1A-, receptor	46494_at	-2.70863	0.41418
Zinc finger protein 37b (KOX 21)	63499_at	4.34936	2.16951		Tuftelin interacting protein 11	65035_at	-2.70395	0.43377
heparan sulfate (glucosamine) 3-O-sulfotransferase 4	52737_at	4.34548	2.14725		Leukocyte-derived arginine aminopeptidase	60854_at	-2.70349	0.49647
ATPase, H+ transporting V0 subunit E isoform 2-like (rat)	32444_at	4.33696	2.01003		anterior gradient 2 homolog (Xenopus laevis)	50849_at	-2.69157	0.36833
thymidine kinase 1, soluble	910_at	4.32247	3.47228		CDNA FLJ44429 fis, clone UTERU2015653	54980_at	-2.68961	0.43552
hypothetical protein DKFZp313A2432	48765_s_at	4.32234	2.01673		Hypothetical gene supported by AY338954	31818_at	-2.68022	0.41044
TAF4 RNA polymerase II, TATA box binding protein (TBP)-associated factor, 135kDa	142_at	4.32047	2.79208		annexin A8	37954_at	-2.67644	0.30886
histone 1, H3d	34964_at	4.3164	2.74234		contactin 4	47555_at	-2.67287	0.39159
---	43303_s_at	4.31303	2.34205		DnaJ (Hsp40) homolog, subfamily C, member 10	54808_at	-2.67093	0.41866
reelin	37530_s_at	4.30866	3.2487		tyrosyl-DNA phosphodiesterase 1	47914_at	-2.66898	0.41962
zinc finger with KRAB and SCAN domains 1	36340_at	4.30243	2.39956		transmembrane protein 35	58854_s_at	-2.66797	0.41865
histone 2, H4	59154_at	4.30149	3.39603		---	55858_at	-2.66634	0.30631
activin A receptor, type IIB	39314_at	4.30131	3.41992		phospholipid scramblase 3 /// hypothetical protein MGC40107	56195_s_at	-2.65907	0.43077
UDP glucuronosyltransferase 2 family, polypeptide B15	63916_r_at	4.29736	16.2526		roundabout, axon guidance receptor, homolog 2 (Drosophila)	46520_at	-2.65635	0.35976
sema domain, transmembrane domain (TM), and cytoplasmic domain, (semaphorin) 6A	36275_at	4.29128	8.40627		juxtaposed with another zinc finger gene 1	51726_at	-2.65608	0.43943
ladinin 1	33282_at	4.2788	2.07422		checkpoint suppressor 1	65908_at	-2.64799	0.4756
cytochrome P450, family 51, subfamily A, polypeptide 1	33389_at	4.27486	2.12238		Homo sapiens, clone IMAGE:5276804, mRNA	43745_f_at	-2.6463	0.28785
Transcribed locus	55904_at	4.2704	2.21329		chromosome 14 open reading frame 45	54809_at	-2.6461	0.42021
Zinc finger protein 638	42563_r_at	4.26624	2.22994		Zinc finger protein 287	53267_at	-2.63867	0.43996
cell division cycle associated 1	53490_at	4.25995	2.0365		pleckstrin and Sec7 domain containing 3	45539_r_at	-2.63212	0.37897
Chromosome 5 open reading frame 18	60256_r_at	4.25769	2.12328		KIAA1862 protein	47798_at	-2.62875	0.47409
PI-3-kinase-related kinase SMG-1	32638_s_at	4.25732	2.17391		Inositol 1,4,5-triphosphate receptor, type 2	60842_at	-2.62723	0.46759
carboxypeptidase D	42828_at	4.24737	2.13686		Transcribed locus	41998_at	-2.62113	0.47743
methylenetetrahydrofolate dehydrogenase (NADP+ dependent) 1-like	57918_at	4.24734	2.36898		amylase, alpha 1A; salivary /// amylase, alpha 1B; salivary /// amylase, alpha 1C; salivary /// amylase, alpha 2A; pancreatic /// amylase, alpha 2B; pancreatic	36680_at	-2.60428	0.35708
RAB6B, member RAS oncogene family	36049_at	4.24592	2.75022		phospholipase A2, group IIA (platelets, synovial fluid)	614_at	-2.60363	0.17499
intimal thickness-related receptor	61846_r_at	4.24096	2.20418		adenylate cyclase 5	59301_at	-2.60188	0.47477
v-maf musculoaponeurotic fibrosarcoma oncogene homolog B (avian)	47525_at	4.23881	2.13645		Collagen, type VIII, alpha 1	52019_at	-2.60154	0.38664
---	60542_i_at	4.22763	2.06849		CDNA FLJ45259 fis, clone BRHIP2020695	46836_at	-2.60006	0.26888
hypothetical protein LOC144347	42973_at	4.22195	3.76761		ST6 (alpha-N-acetyl-neuraminyl-2,3-beta-galactosyl-1,3)-N-acetylgalactosaminide alpha-2,6-sialyltransferase 2	34693_at	-2.57397	0.39369
Forkhead box P1	59566_at	4.21418	2.03763		KIAA0056 protein	41862_at	-2.57288	0.31429
down-regulated by Ctnnb1, a	46409_at	4.21273	2.0462		multiple C2-domains with two transmembrane regions 2	50919_at	-2.57171	0.47582
polymerase (RNA) II (DNA directed) polypeptide E, 25kDa	41332_at	4.21098	2.11741		---	49092_at	-2.56879	0.33973
carbonic reductase 4	40349_at	4.20144	2.16198		fibroblast growth factor 13	468_at	-2.56608	0.36126
Transcribed locus, moderately similar to XP_512541.1 PREDICTED: similar to hypothetical protein [Pan troglodytes]	61682_at	4.20126	2.79906		hypothetical protein from clone 643	34176_at	-2.56591	0.46622
centromere protein A, 17kDa	527_at	4.20066	2.14165		CD38 antigen (p45)	40323_at	-2.55674	0.28337
Transcribed locus	65686_i_at	4.19637	2.42331		four and a half LIM domains 3	53162_at	-2.55596	0.47767
progressive external ophthalmoplegia 1	43019_at	4.1952	3.88413		amyotrophic lateral sclerosis 2 (juvenile) chromosome region, candidate 15	64743_at	-2.5488	0.41493
RIM binding protein 2	63895_at	4.1914	2.49351		chromosome 9 open reading frame 103	56186_at	-2.54222	0.4172
myeloid leukemia factor 1	33139_s_at	4.17895	2.7087		a disintegrin and metalloproteinase domain 10	40798_s_at	-2.5404	0.49635
FK506 binding protein 8, 38kDa	40850_at	4.17256	2.6785		SMAD, mothers against DPP homolog 4 (Drosophila)	57902_at	-2.53988	0.4373
Full-length cDNA clone CS0DI009YA14 of Placenta Cot 25-normalized of Homo sapiens (human)	45174_at	4.17174	2.24237		hypothetical protein FLJ20315	49316_at	-2.51004	0.37291
---	64519_at	4.16746	2.51703		ATP-binding cassette, sub-family C (CFTR/MRP), member 4	1931_at	-2.50749	0.41568
pituitary tumor-transforming 1	40412_at	4.16434	3.0157		lymphocyte-specific protein tyrosine kinase	33238_at	-2.50699	0.48507
---	65392_r_at	4.1561	2.77477		hypothetical protein FLJ11712	35972_at	-2.49838	0.46712
caspase 10, apoptosis-related cysteine protease	39999_at	4.15042	2.09426		Ral GEF with PH domain and SH3 binding motif 1	32685_at	-2.49545	0.48085
Transcribed locus	64564_at	4.14387	2.54588		Transcribed locus	58773_at	-2.493	0.39573
Palladin	43635_at	4.13997	2.39305		ubiquitin D	39959_at	-2.48175	0.17435
TPX2, microtubule-associated, homolog (Xenopus laevis)	45574_g_at	4.13761	3.48856		lectin, mannose-binding, 1 like	58382_at	-2.47758	0.48808
---	1017_at	4.13658	2.05915		CDC14 cell division cycle 14 homolog A (S. cerevisiae)	40320_at	-2.47596	0.45992
MAWD binding protein	61943_at	4.13638	6.88944		Armadillo repeat containing, X-linked 4	62542_at	-2.47044	0.39637
growth arrest-specific 2 like 3	48444_at	4.11633	2.97038		T-cell lymphoma invasion and metastasis 1	38370_at	-2.4689	0.48656
nicotinamide N-methyltransferase	37032_at	4.11036	2.55281		hypothetical protein LOC284033	64215_at	-2.46199	0.39325
---	46990_at	4.10801	2.00793		insulin-degrading enzyme	31840_at	-2.46184	0.45722
family with sequence similarity 44, member A	63159_at	4.10127	2.1468		exosome component 5	53133_at	-2.45635	0.47975
phosphoenolpyruvate carboxykinase 2 (mitochondrial)	37188_at	4.09635	2.03933		CDNA: FLJ23006 fis, clone LNG00414	50151_at	-2.45551	0.26977
enhancer of zeste homolog 2 (Drosophila)	37305_at	4.09442	2.11844		peroxisome biogenesis factor 10	41281_s_at	-2.45464	0.49223
Rap2-binding protein 9	32889_at	4.09201	2.9959		tubulin, epsilon 1	45120_at	-2.45275	0.40476
myeloid/lymphoid or mixed-lineage leukemia 3	44939_at	4.07148	2.22987		ATP-binding cassette, sub-family C (CFTR/MRP), member 4	34955_at	-2.44659	0.49584
diacylglycerol O-acyltransferase homolog 1 (mouse)	34255_at	4.06916	2.01125		galactose mutarotase (aldose 1-epimerase)	63556_i_at	-2.44599	0.37852
BRF1 homolog, subunit of RNA polymerase III transcription initiation factor IIIB (S. cerevisiae)	141_s_at	4.0679	2.13895		SRY (sex determining region Y)-box 2	57685_at	-2.44239	0.46101
---	1516_g_at	4.06757	2.01832		transmembrane protein 45B	59820_at	-2.44223	0.47426
NCK adaptor protein 2	33004_g_at	4.06556	2.17451		G protein-coupled receptor 87	55278_at	-2.44003	0.44568
protein kinase, AMP-activated, beta 2 non-catalytic subunit	36705_at	4.06151	2.25373		immunoglobulin-like domain containing receptor 1	57380_at	-2.43665	0.45366
Homo sapiens, clone IMAGE:4157625, mRNA	51322_at	4.05542	3.19681		Eyes absent homolog 4 (Drosophila)	64963_at	-2.42019	0.46846
alpha-methylacyl-CoA racemase	41706_at	4.05407	2.64518		GATA binding protein 3	40511_at	-2.41544	0.40252
MAX dimerization protein 4	38639_at	4.05334	2.04643		cysteine-rich secretory protein LCCL domain containing 1	45399_at	-2.41438	0.32446
WD repeat domain 78	55717_at	4.03648	2.16773		Nanog homeobox	48273_at	-2.41382	0.43688
Acidic (leucine-rich) nuclear phosphoprotein 32 family, member A	63724_at	4.02767	2.04532		similar to CG9643-PA	48771_at	-2.41055	0.47357
---	43230_at	4.02035	4.03904		doublecortin and CaM kinase-like 1	38957_at	-2.40622	0.41108
calmodulin regulated spectrin-associated protein 1	62630_at	4.01547	2.57963		vestigial-like 3	44655_i_at	-2.39698	0.208
hypothetical protein MGC61571	44653_at	4.00237	2.0848		ret finger protein-like 1 /// ret finger protein-like 3 /// ret finger protein-like 2	31941_s_at	-2.3758	0.47425
opioid growth factor receptor	40332_at	3.99911	2.04817		PDZ domain containing, X chromosome	44023_at	-2.37234	0.49377
Transcribed locus	41345_at	3.99774	2.06782		angiotensin II receptor, type 1	37983_at	-2.3618	0.40528
Vacuolar protein sorting 35 (yeast)	60360_at	3.9971	2.52776		Hypothetical protein LOC375057	62718_at	-2.34834	0.44006
cyclin-dependent kinase 2	1833_at	3.99399	2.12019		contactin associated protein-like 2	47467_r_at	-2.3332	0.4986
sema domain, transmembrane domain (TM), and cytoplasmic domain, (semaphorin) 6A	45338_at	3.99228	2.38929		phospholipase A2, group IIA (platelets, synovial fluid)	37017_at	-2.33209	0.22227
RP42 homolog	62294_at	3.98768	2.08646		Homo sapiens, clone IMAGE:4838968, mRNA	62652_at	-2.32971	0.47664
---	724_at	3.98335	2.2356		maternally expressed 3	64257_i_at	-2.32846	0.49743
activating transcription factor 5	39158_at	3.97099	2.02439		Integrin, alpha 2 (CD49B, alpha 2 subunit of VLA-2 receptor)	46919_at	-2.32779	0.45983
myosin VA (heavy polypeptide 12, myoxin)	40571_at	3.96888	2.51672		zinc finger protein 452	62625_at	-2.3172	0.35228
---	40343_at	3.9681	2.00331		lactotransferrin	37149_s_at	-2.30962	0.10364
nucleolar and spindle associated protein 1	64489_at	3.95678	3.00473		apolipoprotein L, 1	35099_at	-2.29869	0.42875
Telomeric repeat binding factor (NIMA-interacting) 1	51815_at	3.95109	2.54169		signal transducer and activator of transcription 2, 113kDa	36770_at	-2.29754	0.46339
bicaudal D homolog 1 (Drosophila)	32127_at	3.95047	4.73213		v-ets erythroblastosis virus E26 oncogene like (avian)	52138_at	-2.29613	0.32922
ankyrin repeat domain 37	57769_at	3.94808	2.56935		RAB11 family interacting protein 2 (class I)	32740_at	-2.29041	0.48828
---	35603_at	3.94175	2.68505		primase, polypeptide 2A, 58kDa	122_at	-2.28637	0.40336
---	44870_at	3.94098	2.47908		tripartite motif-containing 5	52785_at	-2.27994	0.4519
cortactin binding protein 2	51909_at	3.94037	9.82627		family with sequence similarity 46, member B	54445_at	-2.27729	0.46032
hypothetical protein DKFZp762E1312	48045_at	3.93931	2.36484		sterile alpha motif domain containing 13	58113_at	-2.27267	0.49338
melanoma antigen family A, 5	34575_f_at	3.93064	3.29031		relaxin 1	35070_at	-2.27113	0.04445
Hypothetical protein FLJ21159	53631_at	3.92892	2.20394		aldehyde dehydrogenase 1 family, member A1	37015_at	-2.26908	0.38697
---	52744_at	3.92631	2.07198		vestigial-like 3	44656_r_at	-2.26611	0.21285
---	46358_at	3.92618	2.00098		ankylosis, progressive homolog (mouse)	47958_r_at	-2.26193	0.50001
mitochondrial ribosomal protein S25	50219_at	3.92445	2.00359		EPH receptor A5	49853_at	-2.25713	0.44644
CGG triplet repeat binding protein 1	39562_at	3.92285	2.04427		Homo sapiens, clone IMAGE:4813920, mRNA	47847_at	-2.25475	0.38454
TAO kinase 1	58253_at	3.92055	2.29308		juxtaposed with another zinc finger gene 1	57216_at	-2.25432	0.42793
3-hydroxy-3-methylglutaryl-Coenzyme A synthase 1 (soluble)	55239_at	3.92001	2.12178		synuclein, alpha interacting protein (synphilin)	43924_at	-2.25432	0.38756
Structural maintenance of chromosomes flexible hinge domain containing 1	51557_at	3.91748	2.34024		placenta-specific 9	51012_at	-2.25109	0.1529
kinesin family member 3A	39956_at	3.91671	2.09547		collagen, type XIII, alpha 1	38951_at	-2.24331	0.46885
RNA (guanine-9-) methyltransferase domain containing 1	49199_at	3.91626	2.7909		kallikrein 10	36838_at	-2.2429	0.4204
---	46245_at	3.91172	2.11134		UDP-N-acetyl-alpha-D-galactosamine:polypeptide N-acetylgalactosaminyltransferase 12 (GalNAc-T12)	45632_at	-2.24285	0.43062
Similar to mFLJ00251 protein	54684_at	3.90691	2.94963		---	61607_at	-2.23547	0.38992
hypothetical LOC440457	38915_at	3.90489	2.47949		PTX1 protein	55791_at	-2.21356	0.46575
CDNA FLJ11381 fis, clone HEMBA1000501	45593_at	3.90417	2.47087		trefoil factor 3 (intestinal)	37897_s_at	-2.21156	0.23438
---	32454_at	3.89888	3.81332		ATP-binding cassette, sub-family B (MDR/TAP), member 1	60295_at	-2.21082	0.47661
thrombospondin 2	658_at	3.89198	2.74631		Ras-related associated with diabetes	39528_at	-2.20043	0.41719
lipase, endothelial	56671_at	3.89083	2.52222		Ninein (GSK3B interacting protein)	48321_at	-2.19123	0.49586
lamin B1	37985_at	3.89079	2.52699		hypothetical protein MGC34032	51847_at	-2.18819	0.17538
Jumonji, AT rich interactive domain 1A (RBBP2-like)	50532_at	3.88581	2.31915		Similar to echinoderm microtubule associated protein like 5	43042_at	-2.1813	0.31173
Homo sapiens, clone IMAGE:5194204, mRNA	58641_at	3.88348	2.33491		Transcribed locus, weakly similar to XP_521389.1 PREDICTED: similar to UTY [Pan troglodytes]	55410_at	-2.18012	0.31725
hemoglobin, delta	33516_at	3.88296	7.27189		Transcribed locus, strongly similar to NP_683712.1 Williams Beuren syndrome chromosome region 21 isoform 3 [Homo sapiens]	63408_i_at	-2.17897	0.48517
latexin	48105_at	3.8818	4.60582		hypothetical protein FLJ13611	49774_r_at	-2.16357	0.45493
transducin (beta)-like 1X-linked receptor 1	45115_at	3.8803	2.65821		Fibroblast growth factor receptor substrate 2	50853_at	-2.16175	0.46694
phosphoserine phosphatase	36736_f_at	3.87557	2.43132		normal mucosa of esophagus specific 1	56999_at	-2.15614	0.35326
Kelch-like 8 (Drosophila)	48253_at	3.87066	2.06383		---	44726_at	-2.1516	0.43521
inhibitor of kappa light polypeptide gene enhancer in B-cells, kinase beta	65461_r_at	3.86543	2.3052		DNA-damage-inducible transcript 4-like	60244_at	-2.14244	0.45695
Hypothetical protein FLJ21168	40895_g_at	3.86519	2.0973		PDZ and LIM domain 3	53762_at	-2.14144	0.39529
zinc finger protein 124 (HZF-16)	33658_at	3.8568	2.64519		chromosome 14 open reading frame 145	66115_f_at	-2.13439	0.48171
estrogen receptor 2 (ER beta)	31437_r_at	3.8537	2.34041		transcription factor 21	47531_at	-2.13085	0.33049
farnesyltransferase, CAAX box, alpha	43175_at	3.83982	2.43869		Hypothetical LOC401093	60211_at	-2.12928	0.42954
histone 2, H2aa	32609_at	3.83859	2.90327		osteoglycin (osteoinductive factor, mimecan)	65604_at	-2.12299	0.49389
KIAA0256 gene product	45068_i_at	3.83834	2.24746		Transcribed locus	57869_at	-2.12267	0.4751
---	42774_r_at	3.83171	2.44556		RAB6A, member RAS oncogene family	50513_f_at	-2.12257	0.43017
E2F transcription factor 3	41632_at	3.82821	2.04642		RPE-spondin	54996_at	-2.12126	0.3726
Eukaryotic translation initiation factor 4E binding protein 3	61001_r_at	3.82323	2.1757		Ceramide kinase-like	60314_at	-2.10682	0.49729
small optic lobes homolog (Drosophila)	36485_at	3.81517	2.36503
KIAA1661 protein	58019_at	3.81242	2.72752
NADH:ubiquinone oxidoreductase MLRQ subunit homolog	48857_at	3.80908	3.77499
Insulin-like growth factor 1 receptor	34718_at	3.80745	2.84627
RAR-related orphan receptor A	43261_s_at	3.79696	2.05135
carboxypeptidase B1 (tissue)	41210_at	3.79374	6.40197
Integrin, beta-like 1 (with EGF-like repeat domains)	45584_at	3.78959	2.06801
Chromosome 14 open reading frame 106	49118_r_at	3.78919	2.06967
VGF nerve growth factor inducible	32969_r_at	3.78613	2.24769
replication factor C (activator 1) 2, 40kDa	1053_at	3.78148	2.22192
fibronectin 1	45557_r_at	3.77933	2.01741
B-box and SPRY domain containing	55827_at	3.77198	2.82679
---	61204_r_at	3.77081	2.46585
UDP glucuronosyltransferase 2 family, polypeptide B15	33069_f_at	3.76347	3.76252
phosphoprotein associated with glycosphingolipid microdomains 1	57670_at	3.74895	2.1936
hairy and enhancer of split 6 (Drosophila)	49633_at	3.74695	3.07691
NHL repeat containing 2	41887_at	3.74389	2.8594
chromosome 21 open reading frame 37	45989_at	3.74221	2.33584
---	52761_at	3.74029	6.86992
topoisomerase (DNA) II alpha 170kDa	904_s_at	3.73964	2.2117
UDP glucuronosyltransferase 2 family, polypeptide B15	33068_f_at	3.73786	12.9839
Membrane component, chromosome 11, surface marker 1	59584_r_at	3.73601	2.1006
inhibitor of kappa light polypeptide gene enhancer in B-cells, kinase beta	44812_at	3.73102	2.13442
Nuclear receptor coactivator 2	55958_at	3.72541	2.05851
MRNA; cDNA DKFZp566M0524 (from clone DKFZp566M0524)	34204_at	3.71981	8.81913
cyclin B1	34736_at	3.71605	2.15702
BCL2-associated athanogene 4	48414_at	3.716	2.19041
zinc finger protein 135 (clone pHZ-17)	36392_at	3.71089	2.20439
Testis expressed sequence 27	65276_r_at	3.70986	2.48542
chromosome 11 open reading frame 9	33327_at	3.70842	2.44696
hypothetical LOC400782	51358_at	3.70435	2.08711
ubiquitin-conjugating enzyme E2T (putative)	45803_at	3.69532	2.26286
Serine (or cysteine) proteinase inhibitor, clade E (nexin, plasminogen activator inhibitor type 1), member 2	52573_at	3.69321	2.01512
RAB11 family interacting protein 4 (class II)	44752_at	3.68978	3.0553
apolipoprotein C-I	41764_at	3.68773	4.22613
Eukaryotic translation initiation factor 2C, 4	50597_at	3.68238	3.0754
bruno-like 5, RNA binding protein (Drosophila)	59271_at	3.67896	2.12821
ribosomal protein S6 kinase, 90kDa, polypeptide 3	46959_at	3.67839	2.71943
CDC20 cell division cycle 20 homolog (S. cerevisiae)	38414_at	3.66598	2.79935
v-raf murine sarcoma viral oncogene homolog B1	1654_at	3.6592	2.14722
collectin sub-family member 11	64244_at	3.64782	2.48186
zinc finger protein 500	41112_at	3.64753	2.86716
CTD (carboxy-terminal domain, RNA polymerase II, polypeptide A) small phosphatase-like	43241_at	3.63737	2.56898
Ubiquitin specific protease 12	59482_at	3.62769	2.19768
occludin	38524_at	3.62738	2.06108
hypothetical protein FLJ21019	64255_r_at	3.625	2.45159
---	66781_at	3.61241	2.17644
dopa decarboxylase (aromatic L-amino acid decarboxylase)	40201_at	3.60196	9.2193
apolipoprotein E	608_at	3.6018	2.73539
3-hydroxy-3-methylglutaryl-Coenzyme A synthase 1 (soluble)	34517_at	3.60144	3.08944
Hypothetical protein LOC196996	49182_s_at	3.59151	2.01863
ficolin (collagen/fibrinogen domain containing) 3 (Hakata antigen)	34708_at	3.5903	2.13724
caspase 6, apoptosis-related cysteine protease	35662_at	3.58116	2.22315
zinc finger protein 644	58603_r_at	3.57631	2.02411
G-2 and S-phase expressed 1	39374_at	3.57474	2.46569
DnaJ (Hsp40) homolog, subfamily C, member 3	33208_at	3.57201	2.28951
Laminin, beta 1	52426_at	3.56616	2.49314
ATP-binding cassette, sub-family C (CFTR/MRP), member 5	1933_g_at	3.56331	2.05214
complement component (3b/4b) receptor 1, including Knops blood group system /// complement component (3b/4b) receptor 1-like	54383_g_at	3.55865	2.00772
dihydroorotate dehydrogenase	33195_at	3.55321	2.20368
MAWD binding protein	58322_at	3.55011	2.85569
Mannosidase, alpha, class 2A, member 1	56309_r_at	3.54718	2.15356
Oxysterol binding protein 2	50766_at	3.5435	2.20418
sestrin 3	47489_at	3.5422	2.93375
Integrin, alpha 9	43246_at	3.53628	2.01722
similar to solute carrier family 16, member 6; monocarboxylate transporter 6	45207_at	3.53597	2.61192
hydroxysteroid (17-beta) dehydrogenase 12	49468_at	3.52928	2.07351
adaptor protein with pleckstrin homology and src homology 2 domains	37136_at	3.52505	2.14987
SECIS binding protein 2	64776_at	3.52491	2.29069
Insulin-like growth factor 1 receptor	63452_at	3.51088	2.20144
mucin 13, epithelial transmembrane	64472_at	3.50991	2.97344
RALBP1 associated Eps domain containing 1	65039_r_at	3.50925	2.01471
ring finger protein 128	47534_at	3.50362	3.6934
Dystrobrevin, alpha	55296_at	3.49544	2.08145
cofactor required for Sp1 transcriptional activation, subunit 6, 77kDa	61124_at	3.48815	2.66426
potassium inwardly-rectifying channel, subfamily J, member 2	48919_at	3.48673	2.11901
LPS-responsive vesicle trafficking, beach and anchor containing	35371_at	3.4846	2.10411
v-myb myeloblastosis viral oncogene homolog (avian)-like 2	1854_at	3.48419	2.1756
histone 1, H2bc	44344_at	3.47866	2.58729
Potassium voltage-gated channel, Shab-related subfamily, member 2	59864_at	3.47777	2.35816
leucine-rich repeats and calponin homology (CH) domain containing 3	49122_at	3.47401	2.02024
complement component 8, gamma polypeptide	35524_at	3.47286	2.06872
myeloperoxidase	33284_at	3.4701	2.43063
---	66727_at	3.46862	2.21978
Poly(A) polymerase gamma	46759_at	3.46592	2.17741
alanine-glyoxylate aminotransferase (oxalosis I; hyperoxaluria I; glycolicaciduria; serine-pyruvate aminotransferase)	37880_at	3.46545	3.60143
hypothetical protein LOC157562	39612_at	3.46441	2.53514
fatty acid desaturase 1	41717_at	3.46408	2.24892
Likely homolog of rat kinase D-interacting substance of 220 kDa	45967_at	3.45214	2.62652
KIAA1102 protein	48611_i_at	3.45212	2.02602
Neurotrimin	44471_at	3.4459	2.14723
solute carrier family 16 (monocarboxylic acid transporters), member 1	36206_at	3.43978	2.5964
secreted phosphoprotein 1 (osteopontin, bone sialoprotein I, early T-lymphocyte activation 1)	34342_s_at	3.43254	24.7926
MRNA; cDNA DKFZp779G2222 (from clone DKFZp779G2222)	57966_at	3.43246	3.66911
Transcribed locus, moderately similar to NP_055301.1 neuronal thread protein AD7c-NTP [Homo sapiens]	47589_at	3.43137	2.90336
TROVE domain family, member 2	35293_at	3.42962	2.41741
Transcribed locus	45591_at	3.4291	2.21463
Fragile X mental retardation, autosomal homolog 1	57787_g_at	3.4212	2.14929
F-box and leucine-rich repeat protein 16	57255_f_at	3.41447	2.62583
adipose differentiation-related protein	34378_at	3.41384	2.0056
CDNA FLJ31114 fis, clone IMR322000379	60548_at	3.41361	2.20286
Pvt1 oncogene homolog, MYC activator (mouse)	34059_at	3.40602	2.0929
CDNA FLJ33508 fis, clone BRAMY2005094	64642_s_at	3.39393	2.3878
Ribosomal protein S6 kinase, 52kDa, polypeptide 1	59799_i_at	3.39006	2.17146
START domain containing 7	41296_s_at	3.38429	2.11433
---	56032_at	3.37783	2.14435
phosphoprotein associated with glycosphingolipid microdomains 1	59941_at	3.37754	2.45415
tubulin, beta 4	38699_at	3.37518	2.54438
similar to lymphocyte antigen 6 complex, locus G5B; G5b protein; open reading frame 31	50240_at	3.37446	2.24585
retinoblastoma binding protein 6	37933_at	3.37438	3.08057
Transcribed locus	50085_at	3.37015	2.15713
erythrocyte membrane protein band 4.1 (elliptocytosis 1, RH-linked)	32343_at	3.36929	2.04111
hypothetical LOC388229	40952_at	3.36888	2.01952
---	65267_at	3.36884	2.06662
G protein-coupled receptor 158	44214_at	3.36881	2.50087
kinesin family member 13B	42560_at	3.3677	2.20368
family with sequence similarity 46, member A	49777_at	3.36569	2.7776
F-box and leucine-rich repeat protein 16	57240_f_at	3.36494	2.64195
---	56978_at	3.36408	2.03507
ST6 beta-galactosamide alpha-2,6-sialyltranferase 1	41352_at	3.36178	2.72744
hypothetical protein FLJ14825	52032_at	3.36011	2.06226
X antigen family, member 1	56998_at	3.35453	5.94541
stathmin-like 3	50311_at	3.34196	2.48356
Hexosaminidase A (alpha polypeptide)	35419_g_at	3.34002	2.04663
topoisomerase (DNA) II alpha 170kDa	40145_at	3.33823	2.16408
Exostoses (multiple) 1	46522_at	3.32788	2.29472
---	50487_at	3.31884	2.02586
Full-length cDNA clone CS0CAP002YO01 of Thymus of Homo sapiens (human)	56005_at	3.31733	2.26881
Ganglioside-induced differentiation-associated protein 1	52633_at	3.30269	2.02091
Deafness locus associated putative guanine nucleotide exchange factor	50539_at	3.30185	2.46439
DnaJ (Hsp40) homolog, subfamily C, member 12	54731_at	3.30182	4.31534
Ceruloplasmin (ferroxidase)	56606_at	3.30157	2.93981
sema domain, transmembrane domain (TM), and cytoplasmic domain, (semaphorin) 6A	48536_g_at	3.29587	2.02037
Transcribed locus, weakly similar to NP_689672.2 hypothetical protein MGC45438 [Homo sapiens]	42900_at	3.28626	2.17239
F-box protein 34	48608_at	3.28294	2.19592
Trinucleotide repeat containing 6B	64569_at	3.27574	2.05287
Guanine nucleotide binding protein (G protein), beta polypeptide 2-like 1	34610_at	3.27353	2.14619
chemokine (C-C motif) ligand 18 (pulmonary and activation-regulated)	32128_at	3.27276	2.54283
proline-rich protein BstNI subfamily 4	32458_f_at	3.27146	2.17726
serine/threonine kinase 6	34852_g_at	3.26742	2.22075
carbamoyl-phosphate synthetase 1, mitochondrial	34884_at	3.26298	4.12321
von Hippel-Lindau tumor suppressor	1668_s_at	3.25619	2.09654
superoxide dismutase 2, mitochondrial	34666_at	3.25194	2.03305
alcohol dehydrogenase IB (class I), beta polypeptide	35730_at	3.25156	2.34411
CDNA FLJ36840 fis, clone ASTRO2011461	54176_at	3.24729	2.30083
Transcribed locus	52420_at	3.24363	2.12379
KIAA0889 protein	32406_at	3.23685	2.04632
receptor-interacting serine-threonine kinase 2	41384_at	3.23367	2.38815
RAR-related orphan receptor C	47084_at	3.2275	2.13797
Zinc finger and BTB domain containing 1	55425_r_at	3.22635	2.14926
histone 2, H2aa	286_at	3.22197	2.16575
VGF nerve growth factor inducible	59503_at	3.2195	2.49093
sideroflexin 1	60033_at	3.2147	2.15155
KIAA0895 protein	36548_at	3.20166	2.27515
RecQ protein-like 4	39651_at	3.20017	2.14407
transthyretin (prealbumin, amyloidosis type I)	32252_at	3.19862	3.45663
Thyroid hormone receptor associated protein 2	65216_at	3.19829	2.13679
Ras suppressor protein 1	51010_at	3.19625	2.18472
---	45442_at	3.19429	2.18818
Succinate dehydrogenase complex, subunit A, flavoprotein-like 2	61966_at	3.19334	2.02885
Forkhead box O3A	55502_at	3.19015	2.21674
hypothetical protein FLJ40629	65036_at	3.18548	2.36924
---	54764_at	3.17589	2.06841
gamma-glutamyl hydrolase (conjugase, folylpolygammaglutamyl hydrolase)	37263_at	3.17459	2.19475
Hypothetical protein FLJ11996	46001_at	3.17315	2.10879
serine (or cysteine) proteinase inhibitor, clade A (alpha-1 antiproteinase, antitrypsin), member 3	33825_at	3.17193	3.74991
UDP glucuronosyltransferase 2 family, polypeptide B17	33672_f_at	3.15909	2.88697
Prolactin receptor	56729_at	3.15826	2.05069
Down syndrome critical region gene 8	59533_s_at	3.14705	2.19858
synovial sarcoma, X breakpoint 3	33655_f_at	3.14553	2.54274
Echinoderm microtubule associated protein like 4	66955_at	3.138	2.13093
Hypothetical protein MGC40405	51673_at	3.13645	2.10592
---	48954_at	3.12148	2.06219
---	60152_at	3.11552	2.00489
hypothetical protein LOC339005 /// hypothetical protein LOC440253	33186_i_at	3.11377	2.06534
Transcribed locus, weakly similar to NP_062553.1 hypothetical protein FLJ11267 [Homo sapiens]	56011_at	3.11022	2.26616
---	59157_at	3.10238	2.03893
anillin, actin binding protein (scraps homolog, Drosophila)	46194_at	3.10113	3.07432
Rap guanine nucleotide exchange factor (GEF) 2	55334_at	3.09892	2.02468
Thyroid hormone receptor associated protein 1	48256_r_at	3.09136	2.0257
---	1876_at	3.08969	2.1874
SNARE protein Ykt6	41517_g_at	3.07753	2.24865
retinoblastoma binding protein 5	36769_at	3.07541	2.14416
---	54301_r_at	3.06916	2.08208
nucleoporin 155kDa	34659_at	3.0649	2.49092
Homeodomain interacting protein kinase 1	66313_at	3.04895	2.04441
Isolate A8 AF1 non-allergic IgE heavy chain IGHV3-74	35601_at	3.04328	2.11207
InaD-like (Drosophila)	53282_at	3.04007	2.47435
Mitochondrial ribosomal protein S28	43095_at	3.03341	2.18394
zinc finger RNA binding protein	33148_at	3.02685	2.1237
Nuclear receptor coactivator 1	45953_at	3.02669	2.42594
sodium channel, nonvoltage-gated 1, beta (Liddle syndrome)	39682_at	3.02203	2.4361
Ganglioside-induced differentiation-associated protein 1	65466_at	3.01214	2.45828
ubiquitin-conjugating enzyme E2D 3 (UBC4/5 homolog, yeast)	60027_r_at	3.00278	2.14536
UDP-N-acetyl-alpha-D-galactosamine:polypeptide N-acetylgalactosaminyltransferase-like 4	62889_at	3.00235	2.32126
---	63101_i_at	3.00095	2.18687
Myosin VB	63281_r_at	2.98877	2.5735
processing of precursor 1, ribonuclease P/MRP subunit (S. cerevisiae)	43782_at	2.98672	2.13724
5-methyltetrahydrofolate-homocysteine methyltransferase	60125_at	2.98603	2.11593
Synaptosomal-associated protein, 25kDa	51412_at	2.98523	2.3666
hemopexin	39763_at	2.97974	3.60965
Transcribed locus	58139_at	2.97287	2.18124
heat shock 70kDa protein 6 (HSP70B')	56711_s_at	2.96079	2.47429
zinc finger CCCH-type containing 11A	60619_at	2.95218	2.12615
Zic family member 5 (odd-paired homolog, Drosophila)	42073_at	2.93196	2.33272
sema domain, immunoglobulin domain (Ig), transmembrane domain (TM) and short cytoplasmic domain, (semaphorin) 4G	45503_at	2.92993	2.03536
Zinc finger protein 680	59653_i_at	2.91557	2.16565
immunoglobulin heavy constant alpha 1 /// immunoglobulin heavy constant alpha 2 (A2m marker) /// hypothetical protein MGC27165	33501_r_at	2.91379	2.61542
ecotropic viral integration site 1	46205_at	2.91064	2.30103
PDZ binding kinase	56812_at	2.90705	2.23384
phosphoserine phosphatase	37209_g_at	2.90006	2.17131
Muscleblind-like 2 (Drosophila)	59539_at	2.89712	2.16135
---	1089_i_at	2.88879	2.2207
C114 SLIT-like testicular protein	61055_i_at	2.8881	2.23339
Nemo like kinase	54220_r_at	2.88403	2.16416
CDNA FLJ26031 fis, clone PNC08078	59995_at	2.8794	2.12619
zinc finger protein 533	46575_at	2.87396	2.08102
Solute carrier family 22 (organic anion/cation transporter), member 11	42258_at	2.86733	2.08482
Phosphodiesterase 3B, cGMP-inhibited	49997_at	2.86699	2.19339
DEP domain containing 1	56634_at	2.84332	2.05841
Activating transcription factor 7 interacting protein 2	47602_at	2.84235	2.03379
---	48224_at	2.83806	2.00572
B-cell CLL/lymphoma 2	60568_at	2.82312	2.07455
hypothetical LOC388144	50822_at	2.82221	2.07315
Phosphoserine phosphatase-like	37208_at	2.81229	2.43633
fibrinogen alpha chain	38825_at	2.80442	15.2802
Glutathione S-transferase theta 1	54188_i_at	2.80273	2.08692
Transcribed locus	42624_at	2.78976	2.14245
Homo sapiens, clone IMAGE:5182276, mRNA	56745_at	2.78224	2.118
Transcribed locus, weakly similar to NP_872301.1 hypothetical protein FLJ25224 [Homo sapiens]	56611_at	2.77364	2.15885
alpha-2-HS-glycoprotein	36621_at	2.77157	3.56085
insulin-like growth factor binding protein 1	1232_s_at	2.7706	5.7983
Leucyl/cystinyl aminopeptidase	66736_at	2.76835	2.01913
Chromosome 13 open reading frame 10	66184_at	2.7638	2.15586
liver-expressed antimicrobial peptide 2	51955_at	2.73824	2.88043
DnaJ (Hsp40) homolog, subfamily C, member 12	54727_g_at	2.73573	2.26169
centromere protein F, 350/400ka (mitosin)	37302_at	2.73446	2.00475
Hypothetical protein FLJ32421	52812_at	2.72697	2.3422
RIM binding protein 2	36750_at	2.71838	2.47975
serine (or cysteine) proteinase inhibitor, clade I (neuroserpin), member 1	37259_at	2.71684	2.73142
---	56637_at	2.71088	2.11906
histone 1, H1c	37018_at	2.69333	2.03832
PABP1-dependent poly A-specific ribonuclease subunit PAN3	61800_f_at	2.6842	2.00729
chemokine (C-X-C motif) ligand 2 /// haptoglobin /// haptoglobin-related protein	36984_f_at	2.66432	11.3206
Hippocalcin-like 1	55926_at	2.65902	2.04631
inter-alpha (globulin) inhibitor H3	37204_at	2.65406	3.16014
Hypothetical protein FLJ13576	50667_at	2.65391	2.38843
solute carrier family 9 (sodium/hydrogen exchanger), isoform 9	44541_at	2.6508	2.1892
vitronectin (serum spreading factor, somatomedin B, complement S-protein)	33377_at	2.64371	7.41995
fibrinogen gamma chain	64306_at	2.64164	13.2336
kininogen 1	37234_at	2.6378	3.14378
hepcidin antimicrobial peptide	56641_at	2.63091	8.97626
carbonic anhydrase XII	35275_at	2.62904	2.89999
pyruvate dehydrogenase kinase, isoenzyme 3	36719_r_at	2.62898	2.11807
Cytoplasmic polyadenylation element binding protein 4	42343_r_at	2.62156	2.01371
complement component 4 binding protein, alpha	41109_at	2.62135	2.64042
heat shock 70kDa protein 6 (HSP70B')	35965_at	2.62008	3.34202
Ephrin-A5	42523_at	2.61875	2.71492
serine (or cysteine) proteinase inhibitor, clade A (alpha-1 antiproteinase, antitrypsin), member 1	36781_at	2.61017	8.07108
Serine/threonine kinase 17a (apoptosis-inducing)	49138_s_at	2.60759	2.45295
cyclin B2	32263_at	2.59937	2.18316
---	61242_r_at	2.58698	2.15003
metaxin 3	54603_at	2.57967	2.02133
insulin-like growth factor 2 (somatomedin A)	1591_s_at	2.57672	2.40441
FGFR1 oncogene partner 2	51604_at	2.57302	2.06296
Carnitine O-octanoyltransferase	42538_at	2.5713	2.25819
Ankyrin repeat domain 16	61208_at	2.56478	2.07141
tumor necrosis factor, alpha-induced protein 8-like 1	51114_at	2.5585	2.0054
solute carrier family 26 (sulfate transporter), member 2	39637_at	2.55202	2.80162
family with sequence similarity 47, member A	51279_at	2.55144	2.01214
AF4/FMR2 family, member 4	46059_at	2.54315	2.14392
---	66197_at	2.49529	2.0746
Zic family member 2 (odd-paired homolog, Drosophila)	60440_at	2.49163	2.02797
RAB30, member RAS oncogene family	59005_at	2.47677	2.0534
chloride intracellular channel 5	42747_at	2.47254	2.27319
similar to bK246H3.1 (immunoglobulin lambda-like polypeptide 1, pre-B-cell specific)	41827_f_at	2.45596	2.20588
FK506 binding protein 5	44897_r_at	2.45378	2.25583
heat shock 70kDa protein 6 (HSP70B')	117_at	2.45367	2.71831
cytochrome P450, family 2, subfamily E, polypeptide 1	1431_at	2.37918	2.19426
cell division cycle associated 1	55504_at	2.3732	2.04635
melanoma antigen family A, 12	31480_f_at	2.36357	2.33416
---	50742_at	2.33611	2.22484
CD36 antigen (collagen type I receptor, thrombospondin receptor)	49549_at	2.31761	2.09349
KIAA1651 protein	40428_i_at	2.29405	2.09112
immunoglobulin heavy locus /// immunoglobulin heavy constant gamma 1 (G1m marker) /// immunoglobulin heavy constant gamma 2 (G2m marker) /// immunoglobulin heavy constant gamma 3 (G3m marker) /// immunoglobulin heavy constant gamma 4 (G4m marker) /// immunoglobulin heavy constant mu	37864_s_at	2.26601	2.46942
aldolase B, fructose-bisphosphate	33455_at	2.25528	3.14632
cytochrome P450, family 2, subfamily E, polypeptide 1	40379_at	2.231	2.31418
phosphoglycerate kinase 1	31488_s_at	2.22588	2.24156
---	54671_at	2.19608	2.22004
MRNA; cDNA DKFZp666B189 (from clone DKFZp666B189)	61028_at	2.18914	2.04757
serum amyloid A1	33272_at	2.17067	2.73316
interleukin 1 receptor antagonist	37603_at	2.16351	2.13981
Hermansky-Pudlak syndrome 3	64370_r_at	2.16263	2.0526
immunoglobulin lambda locus /// immunoglobulin lambda constant 1 (Mcg marker) /// immunoglobulin lambda constant 2 (Kern-Oz- marker) /// immunoglobulin lambda variable 2-14 /// immunoglobulin lambda joining 3	33274_f_at	2.14992	2.21596
---	62825_at	2.13454	2.0528
KIAA1853 protein	44351_at	2.13337	2.02336
serine (or cysteine) proteinase inhibitor, clade A (alpha-1 antiproteinase, antitrypsin), member 6	37833_at	2.02138	2.03107
immunoglobulin lambda locus /// immunoglobulin lambda constant 1 (Mcg marker) /// immunoglobulin lambda constant 2 (Kern-Oz- marker) /// immunoglobulin lambda variable 2-14 /// immunoglobulin lambda joining 3	33273_f_at	1.97984	2.08843
transglutaminase 4 (prostate)	39278_at	1.91268	2.40016
