# Supplementary material for: Gene expression profiles of prostate cancer reveal involvement of multiple molecular pathways in the metastatic process
Source: BMC Cancer. 2007 Apr 12;7:64. doi: 10.1186/1471-2407-7-64 (PMC1865555; doi:10.1186/1471-2407-7-64)
Supplement: Additional file 2 — Comparison of median expression values of all samples from each metastatic patient with primary tumor expression values. After SAM analysis of the 25 metastatic and 64 primary tumors, genes whose median expression values differ at two in each metastatic patient compared to the median value of primary tumor samples were selected. [file 1471-2407-7-64-S2.xls]

## Sheet: temp
Supplemental Table 2- Comparison of median expression values of all samples from each metastatic patient with primary tumor expression values
Upregulated									Downregulated genes
Gene_name	Gene Symbol	probe_id	Met_1	Met_2	Met_3	Met_4			Gene_name	Gene Symbol	probe_id	Met_1	Met_2	Met_3	Met_4
---	---	1089_i_at	5.05528	4.14322	12.1206	22.0101			dual specificity phosphatase 1	DUSP1	1005_at	-6.53477	-16.6553	-3.01653	-3.18785
heat shock 70kDa protein 1A /// heat shock 70kDa protein 1B	HSPA1A /// HSPA1B	1104_s_at	7.80518	2.77481	2.81109	5.02374			thrombospondin 4	THBS4	103_at	-2.0211	-3.37366	-2.1598	-3.25888
PCTAIRE protein kinase 3	PCTK3	1223_at	2.15052	2.42371	2.43918	2.85361			prostaglandin-endoperoxide synthase 2 (prostaglandin G/H synthase and cyclooxygenase)	PTGS2	1069_at	-6.47866	-5.79019	-12.5	-2.64963
ADAM metallopeptidase domain 17 (tumor necrosis factor, alpha, converting enzyme)	ADAM17	1226_at	2.11889	2.05177	2.17258	2.62128			RAB40B, member RAS oncogene family /// RAB40A, member RAS oncogene family /// Ras-like GTPase-like	RAB40B /// RAB40A /// LOC286526	108_g_at	-2.05379	-2.12794	-2.20049	-2.25541
v-yes-1 Yamaguchi sarcoma viral related oncogene homolog	LYN	1402_at	2.0155	2.7034	2.64399	3.3672			glutathione S-transferase theta 2	GSTT2	1099_s_at	-6.47337	-5.05312	-6.79503	-4.65532
dual specificity phosphatase 8	DUSP8	1562_g_at	2.41775	5.0111	16.5979	5.86423			solute carrier family 20 (phosphate transporter), member 2	SLC20A2	1137_at	-9.27206	-5.08468	-10.5083	-12.61
androgen receptor (dihydrotestosterone receptor; testicular feminization; spinal and bulbar muscular atrophy; Kennedy disease)	AR	1577_at	14.3514	12.9749	12.2394	14.7819			glutathione S-transferase M5	GSTM5	1290_g_at	-2.6086	-2.32153	-2.35534	-2.81439
androgen receptor (dihydrotestosterone receptor; testicular feminization; spinal and bulbar muscular atrophy; Kennedy disease)	AR	1578_g_at	7.56042	4.86359	5.31979	6.37309			dual specificity phosphatase 2	DUSP2	1292_at	-3.71888	-3.66385	-3.17399	-2.19367
folate hydrolase (prostate-specific membrane antigen) 1	FOLH1	1739_at	2.10094	2.62683	3.61769	2.16505			SMAD, mothers against DPP homolog 3 (Drosophila)	SMAD3	1454_at	-2.16988	-2.50836	-2.01906	-2.07011
cyclin-dependent kinase inhibitor 2D (p19, inhibits CDK4)	CDKN2D	1797_at	3.64967	2.75831	2.46341	2.47228			---	---	1514_g_at	-2.53203	-5.8546	-287.059	-504.786
cyclin-dependent kinase 2	CDK2	1833_at	3.13528	2.56499	2.05128	2.4527			IQ motif containing GTPase activating protein 2	IQGAP2	1647_at	-2.38752	-2.43755	-2.6901	-2.01804
---	---	1877_g_at	4.20292	3.78179	2.73662	3.70674			insulin-like growth factor binding protein 2, 36kDa	IGFBP2	1741_s_at	-2.47547	-8.86581	-5.0363	-2.13626
secreted phosphoprotein 1 (osteopontin, bone sialoprotein I, early T-lymphocyte activation 1)	SPP1	2092_s_at	14.0477	12.9446	3.34642	4.07433			v-erb-b2 erythroblastic leukemia viral oncogene homolog 2, neuro/glioblastoma derived oncogene homolog (avian)	ERBB2	1802_s_at	-2.73082	-3.37374	-10.0509	-8.01107
estrogen receptor 2 (ER beta)	ESR2	31437_r_at	2.05707	3.05571	3.13315	4.08696			tripartite motif-containing 29	TRIM29	1898_at	-3.9014	-3.08915	-2.98024	-4.44188
thymosin, beta 10	TMSB10	31481_s_at	3.86703	2.73055	2.50794	2.28284			v-fos FBJ murine osteosarcoma viral oncogene homolog	FOS	1915_s_at	-7.58983	-26.3819	-11.0306	-12.1126
hemoglobin, alpha 1 /// hemoglobin, alpha 2	HBA1 /// HBA2	31525_s_at	15.1356	4.46634	13.6464	108.107			v-fos FBJ murine osteosarcoma viral oncogene homolog	FOS	1916_s_at	-7.58265	-21.8076	-6.92672	-11.5833
hemoglobin, beta	HBB	31687_f_at	5.94593	2.22607	5.03768	38.939			fibroblast growth factor receptor 2 (bacteria-expressed kinase, keratinocyte growth factor receptor, craniofacial dysostosis 1, Crouzon syndrome, Pfeiffer syndrome, Jackson-Weiss syndrome)	FGFR2	1970_s_at	-2.5472	-13.1261	-8.88415	-4.9223
heat shock 70kDa protein 1A	HSPA1A	31692_at	4.97351	2.16349	2.01851	2.71461			beta-2-microglobulin	B2M	201_s_at	-2.47232	-3.06416	-4.60594	-4.02187
hemoglobin, beta /// hemoglobin, beta	HBB	32052_at	22.3711	5.77715	13.2533	56.2756			v-fos FBJ murine osteosarcoma viral oncogene homolog	FOS	2094_s_at	-10.717	-25.7473	-13.7192	-16.4533
solute carrier family 7 (cationic amino acid transporter, y+ system), member 5	SLC7A5	32186_at	2.53914	3.66466	2.40111	2.86985			pleiotrophin (heparin binding growth factor 8, neurite growth-promoting factor 1)	PTN	234_s_at	-2.92416	-5.01959	-2.14631	-3.33104
sulfotransferase family, cytosolic, 1A, phenol-preferring, member 2 /// sulfotransferase family, cytosolic, 1A, phenol-preferring, member 1 /// sulfotransferase family, cytosolic, 1A, phenol-preferring, member 3 /// sulfotransferase family, cytosolic, 1A, phenol-preferring, member 4	SULT1A2 /// SULT1A1 /// SULT1A3 /// SULT1A4	32317_s_at	2.9578	2.74591	3.61757	3.61671			nuclear receptor subfamily 4, group A, member 1	NR4A1	279_at	-5.31336	-8.04321	-5.11135	-8.47798
adenylate kinase 3-like 1	AK3L1	32331_at	2.03243	2.36992	2.32277	2.7568			nuclear receptor subfamily 4, group A, member 1	NR4A1	280_g_at	-8.67823	-13.4898	-5.8223	-8.5784
erythrocyte membrane protein band 4.1 (elliptocytosis 1, RH-linked)	EPB41	32343_at	2.30956	2.3284	3.04711	3.607			activating transcription factor 3	ATF3	287_at	-2.10922	-2.33208	-2.63203	-3.30481
proline-rich protein BstNI subfamily 4	PRB4	32458_f_at	3.40708	2.52507	2.43658	4.71091			START domain containing 13	STARD13	31790_at	-2.43061	-2.37725	-4.72619	-4.37868
brain abundant, membrane attached signal protein 1	BASP1	32607_at	5.57679	4.59375	2.71576	2.05518			secreted frizzled-related protein 1	SFRP1	32521_at	-13.1018	-5.72727	-8.29412	-16.7288
v-yes-1 Yamaguchi sarcoma viral related oncogene homolog	LYN	32616_at	2.26218	2.27172	2.40683	3.43646			chromosome 10 open reading frame 116	C10orf116	32527_at	-35.4851	-29.6262	-46.8473	-66.5035
PI-3-kinase-related kinase SMG-1	SMG1	32636_f_at	2.47283	3.17391	4.84511	9.57609			eukaryotic translation initiation factor 3, subunit 10 theta, 150/170kDa	EIF3S10	32785_at	-2.92553	-2.0794	-3.57143	-5.55556
Bromodomain containing 8	BRD8	32653_at	2.11142	3.72603	3.21826	4.44749			fibromodulin	FMOD	33431_at	-7.61868	-4.3033	-4.895	-6.04321
---	---	32815_at	2.41949	3.30555	2.10988	3.74831			retinoic acid receptor responder (tazarotene induced) 1	RARRES1	33505_at	-2.93627	-2.3992	-7.4875	-6.60662
SMA4	SMA4	32921_at	4.68057	5.53397	5.73778	4.26103			phosphodiesterase 4B, cAMP-specific (phosphodiesterase E4 dunce homolog, Drosophila)	PDE4B	33705_at	-2.93959	-2.97585	-2.8955	-2.15599
NCK adaptor protein 2	NCK2	33003_at	5	9.14062	8.5	7.34375			neurofilament, heavy polypeptide 200kDa	NEFH	33767_at	-117.15	-147.358	-9.90279	-17.1774
TIP41, TOR signalling pathway regulator-like (S. cerevisiae)	TIPRL	33035_at	2.01612	3.85158	2.16521	3.30423			zinc finger, MYND domain containing 11	ZMYND11	33864_at	-4.77165	-2.84507	-3.7875	-3.7875
DnaJ (Hsp40) homolog, subfamily C, member 3	DNAJC3	33208_at	2.28975	3.0053	2.48057	2.59011			embryonal Fyn-associated substrate	EFS	33883_at	-5.42735	-3.57746	-6.35	-5.18367
myeloperoxidase	MPO	33284_at	2.1393	2.6136	3.30017	7.62521			WAP four-disulfide core domain 2	WFDC2	33933_at	-5.30294	-6.5012	-5.72987	-6.81234
hemoglobin, delta	HBD	33516_at	3.50509	2.10189	6.49491	66.2387			small trans-membrane and glycosylated protein	LOC57228	34176_at	-3.67539	-5.29811	-3.40777	-3.16216
growth factor receptor-bound protein 2	GRB2	33855_at	2.29278	2.61209	3.84902	2.10406			Rho guanine nucleotide exchange factor (GEF) 10	ARHGEF10	34180_at	-2.3402	-3.64865	-5.41353	-2.19512
Pvt1 oncogene homolog, MYC activator (mouse)	PVT1	34059_at	2.35294	2.87109	2.92115	2.38798			synaptogyrin 4	SYNGR4	34495_r_at	-2.73796	-2.3219	-2.62662	-2.65607
Full length insert cDNA clone YR67C11	---	34175_r_at	2.39024	5.25802	3.4249	4			pleiotrophin (heparin binding growth factor 8, neurite growth-promoting factor 1)	PTN	34820_at	-11.6204	-31.9455	-10.2389	-27.1142
natural killer-tumor recognition sequence	NKTR	34234_f_at	2.0842	2.09248	2.42677	2.28068			dipeptidylpeptidase 4 (CD26, adenosine deaminase complexing protein 2)	DPP4	34823_at	-2.20562	-3.28891	-2.67754	-3.19656
eukaryotic translation initiation factor 1A, X-linked	EIF1AX	34278_at	3.99008	3.46652	3.83742	3.19016			melanoma antigen family D, 2	MAGED2	34859_at	-2.02512	-2.44534	-2.27281	-3.22946
hypothetical protein DJ328E19.C1.1 /// hypothetical protein FLJ20719 /// KIAA1245 /// hypothetical protein LOC200030 /// hypothetical protein MGC8902 /// AE01 mRNA /// AG1 protein /// hypothetical LOC440675	DJ328E19.C1.1 /// FLJ20719 /// KIAA1245 /// LOC200030 /// MGC8902 /// AE01 /// AG1 /// LOC440675	34279_at	2.57691	3.91335	3.9662	7.44313			relaxin 1	RLN1	35070_at	-6.7803	-11.7763	-5.14368	-6.39286
metal response element binding transcription factor 2	MTF2	34337_s_at	2.58907	4.94815	7.15626	3.56543			malic enzyme 3, NADP(+)-dependent, mitochondrial	ME3	35216_at	-7.45349	-9.25632	-6.54082	-5.3195
secreted phosphoprotein 1 (osteopontin, bone sialoprotein I, early T-lymphocyte activation 1)	SPP1	34342_s_at	24.1578	26.7799	4.75266	5.38777			dynein, axonemal, light intermediate polypeptide 1	DNALI1	35676_at	-5.12097	-2.16724	-4.07051	-5.93458
CUG triplet repeat, RNA binding protein 1	CUGBP1	34683_at	4.2642	3.76278	3.13068	4.78409			dynein, cytoplasmic, intermediate polypeptide 2	DNCI2	35788_at	-4.19722	-8.68391	-3.022	-10.6408
tripartite motif-containing 3	TRIM3	34700_at	2.08218	2.1477	3.35924	3.36369			alpha-2-glycoprotein 1, zinc	AZGP1	35834_at	-6.31624	-3.86433	-38.1799	-6.17505
forkhead box M1	FOXM1	34715_at	6.81687	2.17349	2.9012	2.99277			solute carrier family 15 (H+/peptide transporter), member 2	SLC15A2	35862_at	-2.91597	-2.17555	-3.03057	-2.73228
---	---	35059_at	3.23495	2.97379	3.41942	4.75146			glutathione peroxidase 7	GPX7	36009_at	-2.87013	-3.94643	-3.50794	-4.16981
TYRO3 protein tyrosine kinase	TYRO3	35246_at	2.12771	2.34208	2.37742	2.64766			immediate early response 2	IER2	36097_at	-4.78894	-3.19858	-3.10558	-3.8771
---	---	35603_at	2.28472	3.10938	2.53472	4.11806			protein tyrosine phosphatase, receptor type, N polypeptide 2	PTPRN2	36160_s_at	-3.62538	-3.83037	-2.04927	-16.4653
heat shock 70kDa protein 6 (HSP70B')	HSPA6	35965_at	3.3366	6.18301	2.39869	6.09477			uroplakin 3A	UPK3A	36379_at	-5.37284	-4.71267	-5.81119	-6.90582
RAB6B, member RAS oncogene family	RAB6B	36049_at	2.12803	4.16263	7.63668	7.39446			thymosin-like 8	TMSL8	36491_at	-3.02597	-4.11083	-3.45359	-7.66955
vascular endothelial growth factor	VEGF	36101_s_at	2.49884	2.37733	2.52558	3.06163			chromosome 14 open reading frame 78	C14orf78	36497_at	-2.07662	-2.42752	-2.25859	-5.40947
adaptor-related protein complex 2, beta 1 subunit	AP2B1	36161_at	3.69188	2.69307	4.89756	5.97951			BTG family, member 2	BTG2	36634_at	-6.98822	-3.12778	-9.25284	-5.21792
solute carrier family 16 (monocarboxylic acid transporters), member 1	SLC16A1	36206_at	2.87935	5.60123	2.19632	2.2863			FBJ murine osteosarcoma viral oncogene homolog B	FOSB	36669_at	-8.8068	-6.26834	-7.59722	-8.38671
p8 protein (candidate of metastasis 1)	P8	36423_at	2.32193	2.18398	4.32539	3.27051			adenosylmethionine decarboxylase 1	AMD1	36684_at	-3.45043	-3.16944	-3.08615	-2.43071
protein kinase, AMP-activated, beta 2 non-catalytic subunit	PRKAB2	36705_at	2.35521	2.24067	2.19048	3.12227			signal transducer and activator of transcription 2, 113kDa	STAT2	36770_at	-2.30275	-3.47405	-2.82022	-3.74627
histone 1, H3h	HIST1H3H	36757_at	7.26316	17.0673	8.47368	5.61404			monooxygenase, DBH-like 1	MOXD1	36834_at	-5.39801	-11.6981	-10	-3.85435
retinoblastoma binding protein 5	RBBP5	36769_at	2.07874	4.17585	4.59318	2.08924			kallikrein 10	KLK10	36838_at	-3.37868	-2.9361	-2.06982	-6.12667
protein kinase C binding protein 1	PRKCBP1	36957_at	2.51921	4.82596	2.42084	2.2369			matrix-remodelling associated 5	MXRA5	36861_at	-2.58377	-3.8252	-3.22122	-2.1463
ataxin 2	ATXN2	36998_s_at	2.05384	2.22011	2.32106	2.56968			neuroblastoma, suppression of tumorigenicity 1	NBL1	37005_at	-3.33881	-4.27272	-4.30832	-6.35834
procollagen-proline, 2-oxoglutarate 4-dioxygenase (proline 4-hydroxylase), alpha polypeptide I	P4HA1	37037_at	3.09416	4.95035	2.76987	2.60504			myxovirus (influenza virus) resistance 1, interferon-inducible protein p78 (mouse)	MX1	37014_at	-3.70736	-2.97512	-4.98177	-8.03782
transforming growth factor, beta receptor associated protein 1	TGFBRAP1	37113_at	2.22706	4.0172	3.00688	6.86697			meningioma (disrupted in balanced translocation) 1	MN1	37283_at	-4.46855	-7.36269	-5.55078	-7.47895
PDZ and LIM domain 5	PDLIM5	37366_at	3.01706	3.58104	3.41903	3.1585			arachidonate 15-lipoxygenase, second type	ALOX15B	37430_at	-12.4663	-12.4067	-14.1694	-9.09825
similar to hypothetical protein FLJ10307	LOC441191	37476_at	6.02393	3.19658	2.40342	3.71966			solute carrier family 30 (zinc transporter), member 4	SLC30A4	37440_at	-2.40257	-4.5069	-4.32781	-10.0538
retinoblastoma binding protein 6	RBBP6	37933_at	2.27071	5.42222	7.51515	8.78788			formin binding protein 3	FNBP3	37507_i_at	-2.56098	-2.14418	-2.04064	-4.31507
chondroitin sulfate proteoglycan 2 (versican)	CSPG2	38111_at	4.73157	3.05841	3.11405	2.08762			keratin 15	KRT15	37582_at	-21.8542	-20.7429	-19.2225	-33.6835
dom-3 homolog Z (C. elegans)	DOM3Z	38157_at	2.19086	2.13785	2.30832	2.83361			sema domain, immunoglobulin domain (Ig), short basic domain, secreted, (semaphorin) 3C	SEMA3C	376_at	-2.36609	-13.0177	-6.01856	-4.20198
trophoblast-derived noncoding RNA	TncRNA	38207_at	3.04155	2.63158	3.15928	3.81094			breast carcinoma amplified sequence 1	BCAS1	37821_at	-4.9629	-3.18695	-4.25588	-3.34457
Eukaryotic translation initiation factor 2C, 2	EIF2C2	38505_at	7.98806	6.52836	2.8597	3.28955			early growth response 2 (Krox-20 homolog, Drosophila)	EGR2	37863_at	-7.70283	-5.51689	-7.22566	-15.4057
nuclear factor of activated T-cells, cytoplasmic, calcineurin-dependent 2 interacting protein	NFATC2IP	38864_at	3.2634	4.82634	9.57576	9.19347			receptor (calcitonin) activity modifying protein 2	RAMP2	38177_at	-2.33333	-2.43056	-2.01613	-2.66768
PREDICTED: Homo sapiens similar to Hypothetical protein KIAA0563 (LOC440457), mRNA	---	38915_at	2.38759	3.46956	3.48946	2.26698			collagen, type XIII, alpha 1	COL13A1	38951_at	-3.02446	-2.67548	-3.59032	-3.47812
claudin 5 (transmembrane protein deleted in velocardiofacial syndrome)	CLDN5	38995_at	4.08544	4.60522	2.35443	3.31804			TNFAIP3 interacting protein 1	TNIP1	38970_s_at	-2.71988	-3.59819	-3.69848	-3.31241
phosphoribosylaminoimidazole carboxylase, phosphoribosylaminoimidazole succinocarboxamide synthetase	PAICS	39056_at	2.11878	2.05053	3.23418	3.08205			nephroblastoma overexpressed gene	NOV	39250_at	-3.2	-3.90244	-4.375	-7.36842
fascin homolog 1, actin-bundling protein (Strongylocentrotus purpuratus)	FSCN1	39070_at	2.91754	2.32763	2.92193	3.87719			hexosaminidase A (alpha polypeptide)	HEXA	39340_at	-8.14808	-5.64933	-4.1785	-5.88472
death-inducing-protein	DIP	39135_at	2.80072	6.44112	4.375	9.39493			mannosidase, alpha, class 2B, member 2	MAN2B2	39369_at	-3.13339	-2.44437	-7.47	-4.16853
nuclear factor of activated T-cells, cytoplasmic, calcineurin-dependent 1	NFATC1	39143_at	3.13405	3.20647	9.06317	3.77812			Ras-related associated with diabetes	RRAD	39528_at	-2.21667	-2.84492	-3.45455	-2.21667
v-ral simian leukemia viral oncogene homolog A (ras related)	RALA	39253_s_at	3.92396	4.29813	3.28546	3.84912			protein phosphatase 3 (formerly 2B), catalytic subunit, beta isoform (calcineurin A beta)	PPP3CB	39780_at	-3.81786	-2.36243	-3.06304	-2.85067
WNK lysine deficient protein kinase 1	WNK1	39313_at	2.00208	2.60125	2.51713	3.21703			cold inducible RNA binding protein	CIRBP	39864_at	-4.37978	-3.53498	-4.19103	-6.80019
heat shock 10kDa protein 1 (chaperonin 10)	HSPE1	39353_at	2.43061	2.29713	2.46976	2.60182			EPH receptor B6	EPHB6	39930_at	-8.6087	-9.65854	-8.31933	-19.4118
Glyceraldehyde-3-phosphate dehydrogenase	GAPD	39482_at	3.41764	2.52529	4.09987	4.41894			ubiquitin D	UBD	39959_at	-5.08794	-5.23256	-2.25	-2.7
hypothetical protein MGC12103	LOC133619	39518_at	3.81606	3.96252	2.28598	2.37858			ISL1 transcription factor, LIM/homeodomain, (islet-1)	ISL1	39990_at	-3.12139	-3.7784	-3.60926	-3.91201
zinc finger and BTB domain containing 7A	ZBTB7A	39540_at	2.41779	3.26926	3.02621	2.60524			regeneration associated muscle protease	DKFZP586H2123	40017_at	-6.5175	-6.48507	-4.31623	-3.91441
DNA-damage-inducible transcript 4	DDIT4	39827_at	5.47873	2.26527	2.18948	5.43387			kallikrein 11	KLK11	40035_at	-23.6463	-19.2361	-39.7336	-62.1474
heparan sulfate 6-O-sulfotransferase 1	HS6ST1	39912_at	2.72837	2.17304	4.75252	6.80483			CD38 antigen (p45)	CD38	40323_at	-3.24638	-3.36842	-4.26667	-4.26667
ubiquitin-binding protein homolog	UBPH	39975_at	2.35345	4.30029	5.12356	8.79598			bone morphogenetic protein 4	BMP4	40333_at	-2.85567	-2.89043	-3	-5.22642
PDZ and LIM domain 5	PDLIM5	40060_r_at	2.43703	3.1107	3.30646	2.2839			early growth response 3	EGR3	40375_at	-9.88721	-7.70735	-8.48699	-6.43969
SMA3	---	40552_s_at	4.37418	3.56684	4.77785	2.94495			zinc finger protein 36, C3H type, homolog (mouse)	ZFP36	40448_at	-6.39298	-6.86273	-7.24646	-3.6064
triple functional domain (PTPRF interacting)	TRIO	40581_at	3.47285	3.39362	5.70404	2.80717			glutathione S-transferase A4	GSTA4	40508_at	-2.05125	-3.92956	-2.87432	-2.27004
glycogen synthase kinase 3 beta	GSK3B	40645_at	2.37702	3.31704	2.2577	2.65884			eukaryotic translation initiation factor 3, subunit 1 alpha, 35kDa	EIF3S1	40616_at	-3.22297	-2.45876	-3.75591	-3.07742
homeo box C6	HOXC6	40674_s_at	3.09302	2.47749	6.67442	4.56264			MHC class I polypeptide-related sequence A	MICA	40755_at	-3.80346	-4.96715	-7.55938	-2.44343
sel-1 suppressor of lin-12-like (C. elegans)	SEL1L	40689_at	4.71146	7.83597	6.13043	10.9407			potassium intermediate/small conductance calcium-activated channel, subfamily N, member 4	KCNN4	41106_at	-7.41188	-5.86212	-2.85324	-4.84837
Hypothetical protein FLJ21168	FLJ21168	40895_g_at	3.5397	3.32974	2.33647	4.70256			N-acetylglucosaminidase, alpha- (Sanfilippo disease IIIB)	NAGLU	41596_s_at	-2.13964	-2.31133	-3.26913	-2.05923
hypothetical protein 348162	LOC348162	40951_at	2.55058	2.55306	8.79573	9.34797			hypothetical protein FLJ22531	FLJ22531	41805_g_at	-2.71224	-3.19842	-8.59697	-9.91958
fetal Alzheimer antigen	FALZ	41091_at	2.35158	4.0747	6.11511	4.86313			fucosidase, alpha-L- 1, tissue	FUCA1	41814_at	-3.2938	-2.80168	-2.99021	-2.15204
S100 calcium binding protein A8 (calgranulin A)	S100A8	41096_at	4.22222	5.88565	3.80367	22.5847			CDNA FLJ38396 fis, clone FEBRA2007957	---	42587_at	-4.68248	-4.61511	-4.89695	-3.44892
Ras-GTPase-activating protein SH3-domain-binding protein	G3BP	41133_at	2.28749	2.33221	2.53361	2.68459			HECT, C2 and WW domain containing E3 ubiquitin protein ligase 2	HECW2	42840_r_at	-12.3506	-3.00474	-5.52907	-2.52255
RAD23 homolog B (S. cerevisiae) /// similar to UV excision repair protein RAD23 homolog B (HHR23B) (XP-C repair complementing complex 58 kDa protein) (P58)	RAD23B /// LOC131185	41157_at	3.19669	3.45756	3.64389	4.4472			Transcribed locus, weakly similar to NP_699177.1 chromosome X open reading frame 20 [Homo sapiens]	---	42921_at	-9.9569	-11.6667	-15.6081	-16.5
DEAD (Asp-Glu-Ala-Asp) box polypeptide 17	DDX17	41260_at	6.43375	12.294	2.28246	4.22354			pleckstrin and Sec7 domain containing 2	PSD2	42984_at	-2.08929	-2.27553	-2.11446	-2.58088
START domain containing 7	STARD7	41296_s_at	2.14671	2.27395	2.01796	2.44311			chromosome 1 open reading frame 26	C1orf26	42992_at	-2.48711	-2.11181	-4.32853	-3.23086
receptor-interacting serine-threonine kinase 2	RIPK2	41384_at	2.40476	5.11607	4.39286	6.15476			p21/Cdc42/Rac1-activated kinase 1 (STE20 homolog, yeast)	PAK1	43053_g_at	-6.3107	-2.45644	-2.82535	-2.10842
WD repeat domain 68	WDR68	41591_at	2.0052	3.17483	2.87769	2.14573			tubulin, beta 6	TUBB6	43355_s_at	-2.4231	-2.93925	-4.38918	-3.75471
hemoglobin, epsilon 1	HBE1	41617_at	2.0706	2.0353	2.56581	2.46394			SRY (sex determining region Y)-box 2	SOX2	43431_at	-2.08562	-3.80031	-7.42683	-7.33735
E2F transcription factor 3	E2F3	41632_at	2.34038	2.03911	2.19662	2.15433			5'-nucleotidase, cytosolic II-like 1	NT5C2L1	43461_g_at	-2.30606	-3.14288	-2.35189	-3.22333
Hypothetical protein FLJ22531	FLJ22531	41803_g_at	2.32126	3.39369	2.5571	3.50046			Sodium channel, voltage-gated, type VII, alpha	SCN7A	43484_at	-2.67248	-3.8736	-2.84917	-3.4475
La ribonucleoprotein domain family, member 1	LARP1	41829_at	2.73548	3.13539	4.2462	2.43566			osteoglycin (osteoinductive factor, mimecan)	OGN	43506_at	-2.64181	-5.6276	-4.04682	-2.42809
NHL repeat containing 2	NHLRC2	41887_at	2.38596	6.43158	8.83509	17.2702			osteoglycin (osteoinductive factor, mimecan)	OGN	43507_g_at	-3.56223	-8.25871	-7.18615	-25.5385
Eukaryotic translation elongation factor 1 gamma	EEF1G	41903_at	5.19411	4.57539	4.31369	5.34315			cache domain containing 1	CACHD1	43554_at	-6.67785	-3.34454	-17.4561	-6.56766
Limb region 1 homolog (mouse)	C7orf2	42173_at	3.15169	3.27247	5.06742	4.04494			Hypothetical protein MGC2474	MGC2474	43578_at	-2.73359	-2.66084	-2.8127	-3.11854
---	---	42193_r_at	2.1561	2.04228	2.66341	3.29106			cytochrome b reductase 1	CYBRD1	43590_f_at	-2.00151	-2.44902	-2.24493	-3.47906
---	---	42265_f_at	2.00759	2.76919	2.34878	2.08745			Limbic system-associated membrane protein	LSAMP	43930_at	-3.05213	-7.6213	-9.75758	-7.66667
NECAP endocytosis associated 2	NECAP2	42300_at	2.84631	2.41417	2.09581	2.36128			Murine retrovirus integration site 1 homolog	MRVI1	43966_at	-6.76145	-5.27672	-12.1876	-6.08834
solute carrier family 35, member B3	SLC35B3	42313_at	2.0458	2.73473	2.72519	3.88931			RAS-like, family 12	RASL12	44119_at	-2.48769	-2.3006	-2.45468	-2.34097
hypothetical protein LOC116064	LOC116064	42491_at	4.13967	5.14355	2.2192	3.70902			chromosome 20 open reading frame 35	C20orf35	44144_at	-2.68091	-2.18583	-3.55766	-2.04343
Zinc finger protein 638	ZNF638	42563_r_at	2.14533	2.68973	2.90196	3.3564			amyloid beta (A4) precursor protein-binding, family A, member 2 binding protein	APBA2BP	44219_at	-2.75175	-2.26408	-4.5928	-12.2873
Mortality factor 4 like 2	MORF4L2	42571_at	2.20904	3.69535	3.98507	3.47615			pyruvate dehydrogenase phosphatase regulatory subunit	PDPR	44335_at	-2.31389	-2.23623	-3.4083	-4.97324
Similar to High mobility group protein 4 (HMG-4) (High mobility group protein 2a) (HMG-2a)	---	42603_at	3.2029	2.54106	2.70048	3.33575			twist homolog 2 (Drosophila)	TWIST2	44596_at	-2.69905	-2.12032	-2.94091	-2.35395
TM2 domain containing 1	BBP	42614_at	2.93691	10.1703	12.3785	14.4101			chromosome 1 open reading frame 71	C1orf71	44726_at	-2.78025	-3.59259	-3.28195	-2.07857
Utrophin (homologous to dystrophin)	UTRN	42646_at	10.1098	6.02045	12.1119	16.3143			synaptotagmin-like 1	SYTL1	44820_f_at	-3.12651	-2.5946	-6.64288	-4.70164
LIM domains containing 1	LIMD1	42698_at	3.04972	2.99816	2.82136	3.25599			Sarcolemma associated protein	SLMAP	44925_at	-3.12851	-2.02601	-3.46222	-3.116
Valosin containing protein (p97)/p47 complex interacting protein 1	VCIP135	42715_at	3.36889	3.60593	5.52	8.54815			inter-alpha (globulin) inhibitor H5	ITIH5	45179_at	-3.7356	-5.47793	-2.93621	-4.75667
KIAA0922 protein	KIAA0922	42716_at	2.75856	2.04614	6.86216	5.18936			Discoidin domain receptor family, member 2	DDR2	45199_at	-2.36839	-2.81921	-5.24827	-5.85073
Forkhead box P1	FOXP1	42733_i_at	2.60791	5.92086	14.536	14.0935			platelet derived growth factor C	PDGFC	45217_at	-4.32265	-7.52653	-8.80809	-3.97271
Forkhead box P1	FOXP1	42734_r_at	2.01079	4.49083	7.52751	8.59978			TU3A protein	TU3A	45260_at	-3.14163	-3.93548	-3.22467	-4.81579
Stromal membrane-associated protein 1-like	LOC64744	42739_at	7.29924	9.64418	9.56692	14.5114			RAB34, member RAS oncogene family	RAB34	45269_at	-14.3595	-11.5375	-17.4856	-10.3527
A kinase (PRKA) anchor protein (yotiao) 9	AKAP9	42774_r_at	3.04521	2.81736	2.38336	3.37071			SPARC related modular calcium binding 2	SMOC2	45314_at	-2.34489	-2.32018	-3.10619	-3.79459
Mitogen-activated protein kinase kinase kinase 8	MAP3K8	42838_f_at	2.24986	3.39773	2.7799	2.07783			stearoyl-CoA desaturase 5	SCD5	45316_at	-2.12013	-4.00208	-6.12633	-32.4213
serologically defined colon cancer antigen 3 /// serologically defined colon cancer antigen 3-like	SDCCAG3 /// SDCCAG3L	43014_at	7.99437	8.56632	11.2428	17.3207			zinc finger, CSL-type containing 2	ZCSL2	45320_at	-3.09685	-3.19026	-5.87607	-5.1306
Hepsin (transmembrane protease, serine 1)	HPN	43076_at	4.28006	3.82237	2.80158	6.95299			Synaptopodin 2	SYNPO2	45478_at	-3.63825	-2.74897	-2.88725	-6.68474
Mitochondrial ribosomal protein S28	MRPS28	43095_at	5.79125	5.39394	5.58249	5.13805			matrix-remodelling associated 5	MXRA5	45549_f_at	-3.54798	-2.41409	-14.9468	-18.9865
myeloid/lymphoid or mixed-lineage leukemia 3	MLL3	43120_at	2.96438	2.00838	2.32458	2.33457			KIAA0676 protein	KIAA0676	45553_at	-2.96954	-2.28224	-3.08294	-3.76603
Protein phosphatase 2, regulatory subunit B (B56), gamma isoform	PPP2R5C	43124_at	2.6795	4.29986	4.09354	3.30674			glutathione S-transferase omega 2	GSTO2	45609_at	-4.73277	-6.80727	-9.59783	-16.1806
DCN1, defective in cullin neddylation 1, domain containing 4 (S. cerevisiae)	KIAA0276	43160_at	2.86796	2.12004	3.3518	3.29825			zinc finger protein 537	ZNF537	45680_at	-2.77336	-3.36636	-2.77634	-3.73661
---	---	43162_at	2.3383	2.71954	3.74145	3.92025			zinc finger, CCHC domain containing 3	ZCCHC3	45740_at	-2.79387	-2.95495	-2.09184	-2.18085
Rho GTPase activating protein 1	ARHGAP1	43194_at	2.93642	2.36866	3.22286	3.88825			chromosome 10 open reading frame 86	C10orf86	45762_at	-2.47116	-2.46157	-7.75183	-23.4852
Hydroxysteroid (17-beta) dehydrogenase 12	HSD17B12	43292_at	4.73604	8.87563	3.63959	6.28426			sarcolemma associated protein	SLMAP	45772_at	-2.53642	-2.28658	-3.32154	-5.84222
Myeloid/lymphoid or mixed-lineage leukemia 5 (trithorax homolog, Drosophila)	MLL5	43301_at	4.7631	3.61216	5.87421	10.3354			contactin 3 (plasmacytoma associated)	CNTN3	45939_at	-3.38161	-2.13694	-7.40509	-11.9366
Transcribed locus, strongly similar to XP_496055.1 PREDICTED: similar to p40 [Homo sapiens]	---	43435_at	6.84685	4.82658	4.82358	5.49072			RAB23, member RAS oncogene family	RAB23	46183_at	-2.92405	-3.91249	-5.71546	-56.5714
Transcribed locus, strongly similar to XP_496055.1 PREDICTED: similar to p40 [Homo sapiens]	---	43436_g_at	4.98	3.74949	3.5806	5.09336			glycosyltransferase-like domain containing 1	GTDC1	46195_at	-2.41341	-3.34884	-3.85714	-3.48387
fusion (involved in t(12;16) in malignant liposarcoma)	FUS	43501_at	3.93265	3.78282	6.41512	8.9677			myosin, light polypeptide kinase	MYLK	46276_at	-5.87366	-15.2199	-22.5702	-20.8563
Zinc finger protein 281	ZNF281	43545_at	2.16953	3.21306	3.04811	4.18557			similar to ataxin 2-binding protein 1 isoform 4; hexaribonucleotide binding protein 1	LOC339162	46476_at	-2.25535	-3.18561	-2.88184	-3.8963
Mortality factor 4 like 2	MORF4L2	43580_at	2.42057	3.49036	3.37557	6.52066			HIV-1 Tat interacting protein, 60kDa	HTATIP	465_at	-2.51883	-2.37008	-4.49254	-2.46721
trophoblast-derived noncoding RNA	TncRNA	43584_at	4.42237	4.68454	2.32418	3.89272			roundabout, axon guidance receptor, homolog 2 (Drosophila)	ROBO2	46520_at	-2.57843	-4.96226	-4.14173	-4.45763
Leucine-rich repeat-containing G protein-coupled receptor 4	LGR4	43585_at	7.38557	7.4268	20.8948	24.8206			PYD and CARD domain containing	PYCARD	46664_at	-2.36381	-2.05921	-2.94065	-2.08095
inositol 1,4,5-triphosphate receptor, type 1	ITPR1	43630_at	3.00875	2.18513	4	3.96501			hypothetical protein LOC221120	DEPC-1	46667_at	-2.11598	-2.78691	-4.159	-3.42429
Mitochondrial carrier homolog 2 (C. elegans)	MTCH2	43677_at	2.79938	4.33593	2.91757	3.22551			Kruppel-like factor 3 (basic)	KLF3	46704_at	-2.37925	-2.28719	-2.19472	-3.325
U2-associated SR140 protein	SR140	43680_at	2.97045	8.18929	5.14004	5.86039			microRNA 21	MIRN21	46722_at	-2.57861	-2.90833	-7.29631	-5.13801
Chromosome 14 open reading frame 106	C14orf106	43744_at	3.10599	2.85945	5.7212	6.97696			protein-O-mannosyltransferase 1	POMT1	46723_at	-2.24068	-5.67217	-5.57573	-5.80918
DNA-damage-inducible transcript 4	DDIT4	43853_at	7.9228	2.90029	2.0862	6.40431			Tensin 1	TNS	46724_at	-3.28183	-3.43547	-3.17295	-2.36568
WD repeat and SOCS box-containing 1	WSB1	44027_at	2.84404	2.34718	4.25313	2.77273			fibroblast growth factor 13	FGF13	468_at	-4.34951	-4.34951	-2.11321	-2.56
G protein-coupled receptor 75	GPR75	44203_at	5.1378	8.3189	3.90157	6.31496			ninjurin 2	NINJ2	47007_s_at	-2.55125	-3.39601	-3.30259	-5.93314
G protein-coupled receptor 158	GPR158	44214_at	7.20716	3.32737	4.31714	6.62404			CDNA FLJ36413 fis, clone THYMU2010816	---	47157_at	-7.56522	-4.03089	-5.6129	-2.32
Transcribed locus	---	44287_at	2.04805	3.19359	3.36317	2.61894			cadherin 10, type 2 (T2-cadherin)	CDH10	47535_at	-4.8715	-3.18807	-8.27381	-4.65402
Hypothetical LOC388903	---	44299_at	2.09456	6.70922	6.15603	6.99291			XPA binding protein 2	XAB2	47620_at	-2.6958	-8.24679	-7.6019	-8.48677
YTH domain family, member 3	YTHDF3	44339_at	2.60009	5.88611	6.24617	6.00613			KIAA1199	KIAA1199	47859_g_at	-2.70287	-2.22804	-4.71071	-2.81838
Zinc finger protein 148 (pHZ-52)	ZNF148	44546_at	3.32338	2.59219	4.71568	4.1838			ankylosis, progressive homolog (mouse)	ANKH	47958_r_at	-2.23048	-2.30769	-2.0339	-3.65854
casein kinase 1, gamma 2	CSNK1G2	447_g_at	2.21106	2.93071	2.59123	2.26065			SFT2 domain containing 3	SFT2D3	48024_at	-2.69832	-2.15625	-2.70588	-4.35135
Cleavage and polyadenylation specific factor 6, 68kDa	CPSF6	44761_at	2.1103	4.75824	8.28779	7.2005			synaptopodin 2	SYNPO2	48039_at	-11.0448	-8.80222	-12.6412	-9.34348
LOC284058 protein	LOC284058	44791_at	8.24883	10.1695	4.55365	5.86314			Acyl-Coenzyme A oxidase 1, palmitoyl	ACOX1	48516_at	-2.55158	-2.76983	-4.6623	-3.66461
Poly(A) binding protein, cytoplasmic 1	PABPC1	44806_at	3.73834	3.98333	4.19817	3.06782			chromosome 1 open reading frame 88	C1orf88	48525_at	-2.12138	-8.05987	-3.52762	-6.9567
Pleckstrin homology domain containing, family A member 5	PLEKHA5	44887_at	2.69113	3.89281	6.58365	6.05548			Kruppel-like factor 4 (gut)	KLF4	48587_at	-3.76574	-3.62004	-4.56696	-12.4966
Myeloid/lymphoid or mixed-lineage leukemia (trithorax homolog, Drosophila); translocated to, 4	MLLT4	44892_at	2.63212	2.0713	6.20725	7.48394			hypothetical protein BC009331	LOC92305	48680_at	-2.63818	-2.59829	-2.74202	-4.0148
SET binding protein 1	SETBP1	44923_at	3.38826	2.78089	4.7993	6.87993			tetraspanin 15	TSPAN15	48746_at	-2.65024	-2.01751	-3.42852	-3.78218
myeloid/lymphoid or mixed-lineage leukemia 3	MLL3	44939_at	2.54564	2.48345	2.14443	2.73821			cathepsin O	CTSO	48760_s_at	-2.28849	-2.52282	-3.19711	-2.5412
Myeloid/lymphoid or mixed-lineage leukemia 5 (trithorax homolog, Drosophila)	MLL5	45092_at	4.36079	3.21472	4.47597	3.39054			armadillo repeat containing, X-linked 1	ARMCX1	48767_at	-2.16479	-3.99309	-2.66975	-6.1164
golgi transport 1 homolog A (S. cerevisiae)	GOLT1A	45144_at	3.89583	6.17057	8.3724	12.3203			synaptotagmin-like 1	SYTL1	48805_f_at	-2.12634	-2.10528	-3.67126	-6.46933
androgen-induced 1	AIG1	45373_at	3.01202	2.18579	2.82186	3.63716			---	---	48927_at	-10.6126	-14.9319	-8.77489	-21.9135
Antizyme inhibitor 1	OAZIN	45446_at	2.61183	2.12373	2.8552	2.96805			enoyl Coenzyme A hydratase domain containing 1	ECHDC1	48928_at	-3.57399	-3.18164	-4.8303	-2.72014
DAZ associated protein 1	DAZAP1	45513_at	2.84979	3.11996	3.46801	5.54242			similar to RIKEN cDNA 2310030G06 gene	MGC14839	48949_at	-8.9551	-4.18702	-8.24812	-3.60855
cysteine and histidine-rich domain (CHORD)-containing 1	CHORDC1	45570_r_at	3.45266	4.53458	2.76738	2.63277			sterile alpha motif and leucine zipper containing kinase AZK	ZAK	48980_at	-2.02074	-4.79948	-2.05667	-2.06739
TPX2, microtubule-associated, homolog (Xenopus laevis)	TPX2	45574_g_at	11.0867	2.57439	3.23933	8.60026			Chromosome 17 open reading frame 32	C17orf32	49225_at	-2.017	-3.3394	-3.5636	-6.34277
Nuclear receptor coactivator 1	NCOA1	45953_at	6.52747	4.12821	3.57509	6.05861			Bone morphogenetic protein 7 (osteogenic protein 1)	BMP7	49273_g_at	-4.5773	-4.89104	-6.82108	-13.1274
Kinase D-interacting substance of 220 kDa	KIDINS220	45967_at	2.20922	2.89007	7.2234	8.65603			hypothetical protein FLJ20315	FLJ20315	49316_at	-3.75	-2.01689	-3.23753	-3.52837
Transcribed locus	---	45973_r_at	2.05102	4.13605	5.88095	4.37415			CDNA FLJ43172 fis, clone FCBBF3007242	---	49321_at	-7.91474	-8.41051	-9.2371	-3.87577
Excision repair cross-complementing rodent repair deficiency, complementation group 8	ERCC8	46006_at	2.35036	2.69608	3.35899	5.84074			phospholysine phosphohistidine inorganic pyrophosphate phosphatase	LHPP	49423_at	-3.00899	-2.27929	-3.44239	-4.04106
Small nuclear ribonucleoprotein polypeptide N	SNRPN	46053_at	2.17444	3.93509	3.92698	5.17647			cysteine-rich secretory protein LCCL domain containing 2	CRISPLD2	49438_at	-2.27193	-4.33708	-6.6612	-8.06143
chromosome 14 open reading frame 118	C14orf118	46384_at	2.18246	3.45536	3.8841	3.38058			mutated in colorectal cancers	MCC	49504_r_at	-5.9023	-5.70556	-5.08416	-5.83523
Downregulated in ovarian cancer 1	DOC1	46405_at	2.88597	4.40115	4.97621	2.68253			hypothetical gene supported by BX537697	DKFZp686D0853	49770_at	-10.1776	-7.65842	-7.16204	-4.39489
Glycine N-methyltransferase	GNMT	46482_at	3.58735	4.84182	4.24484	4.63549			chromosome 21 open reading frame 6	C21orf6	49809_s_at	-2.30575	-4.53701	-2.94154	-3.58617
Chromosome 10 open reading frame 119	C10orf119	46523_at	2.00145	2.71635	2.14472	3.39219			CDNA FLJ36869 fis, clone ASTRO2016819	---	49975_at	-6.43064	-6.16343	-6.74242	-10.1136
Baculoviral IAP repeat-containing 6 (apollon)	BIRC6	46558_at	5.669	8.59187	7.50351	5.91585			zinc finger protein 532	ZNF532	50072_at	-2.30549	-3.03991	-8.9413	-2.58354
plexin A1	PLXNA1	46601_at	6.90273	6.96694	2.30642	2.74634			PAP associated domain containing 1	PAPD1	50123_at	-2.34401	-3.54316	-2.01316	-7.13136
Sterol-C4-methyl oxidase-like	SC4MOL	46802_at	22.9082	7.34949	5.62245	6.17347			CDNA: FLJ23006 fis, clone LNG00414	---	50151_at	-2.39437	-4.12121	-2.46377	-2.67717
Hypothetical protein DKFZp566H0824	DKFZp566H0824	46929_at	2.21	2.99067	4.19667	4.31867			cleavage and polyadenylation specific factor 3-like	CPSF3L	50164_at	-3.93796	-2.92495	-2.18775	-6.37415
---	---	46944_at	2.57531	4.67204	5.62015	4.47355			HSPC157 protein	HSPC157	50179_at	-5.66167	-3.18071	-6.63477	-8.0881
neurotrimin	HNT	47064_at	2.97839	4.37132	8.0668	8.40472			leucine zipper domain protein	FLJ22386	50198_at	-6.79763	-3.63783	-6.98111	-6.6491
FLJ39779 protein	FLJ39779	47134_at	2.39106	2.21617	2.5	2.02064			response gene to complement 32	RGC32	50199_s_at	-2.49458	-3.63984	-5.45257	-4.16767
Discs, large homolog 1 (Drosophila)	DLG1	47231_at	3.39833	4.76509	6.21727	5.70288			zinc finger protein 641	ZNF641	50231_at	-3.33818	-2.21408	-3.85277	-6.79268
Transcribed locus	---	47284_i_at	2.53864	3.26715	6.69657	4.3955			formin homology 2 domain containing 3	FHOD3	50298_at	-9.95663	-12.8388	-5.59169	-10.9635
chromosome 8 open reading frame 16	C8orf16	47339_at	6.54085	8.14789	9.53239	7.38873			formin homology 2 domain containing 3	FHOD3	50300_g_at	-5.91077	-10.2064	-2.22497	-3.71142
Unknown mRNA sequence	---	47420_at	2.20349	4.41715	4.95349	9.4186			Synaptopodin 2	SYNPO2	50361_at	-15.1362	-15.7704	-20.1461	-84.1397
hypothetical protein LOC90639	LOC90639	47445_at	2.78854	2.90079	2.6554	2.75355			Importin 9	IPO9	50411_at	-3.88629	-3.50993	-2.43662	-2.83898
fetal Alzheimer antigen	FALZ	47458_at	4.2125	3.64625	3.8225	4.0925			ring finger protein 180	RNF180	50617_s_at	-4.00331	-4.49442	-5.23377	-2.25349
E1A binding protein p400	EP400	47518_at	5.94332	9.26923	4.51417	9.31984			chromosome 21 open reading frame 63	C21orf63	50658_s_at	-4.53831	-3.36472	-4.15314	-5.30896
Tumor protein D52	TPD52	47585_at	6.29416	3.12765	2.68822	2.18177			multiple C2-domains with two transmembrane regions 2	MCTP2	50919_at	-2.63014	-2.53968	-2.68156	-4.66019
Tetraspanin 5	TM4SF9	47746_at	3.43195	6.26036	8.92308	7.52268			TR4 orphan receptor associated protein TRA16	TRA16	50924_at	-2.396	-2.40562	-2.4449	-2.30385
Formin binding protein 4	FNBP4	47964_at	2.61429	7.04749	2.94869	3.74179			cytochrome b reductase 1	CYBRD1	50955_at	-3.70298	-3.51015	-3.21244	-5.60141
CDNA FLJ26120 fis, clone SYN00419	---	48069_at	6.26884	9.8823	3.37916	4.54715			transmembrane 9 superfamily member 1	TM9SF1	50983_at	-2.26691	-5.36887	-5.26866	-6.47766
Smith-Magenis syndrome chromosome region, candidate 3	SMCR3	48191_at	2.59148	3.0069	8.50403	5.18527			calcyphosine	CAPS	51137_at	-2.14052	-2.55853	-4.33528	-3.58999
Hypothetical protein MGC4308	MGC4308	48252_at	2.3219	2.82158	2.49782	2.79226			plakophilin 1 (ectodermal dysplasia/skin fragility syndrome)	PKP1	51214_at	-11.5749	-16.3385	-11.8329	-17.8487
MYC induced nuclear antigen	MINA	48385_at	2.14141	2.94949	3.41414	2.21645			zinc finger and BTB domain containing 4	ZBTB4	51253_at	-2.91617	-3.17666	-2.63401	-3.92742
zinc finger protein 621	ZNF621	48423_at	2.10816	8.51328	3.73814	7.32827			Similar to 40S ribosomal protein S3	---	51281_at	-3.8293	-2.71896	-3.59206	-3.25672
NEDD8 ultimate buster-1	NYREN18	48472_at	2.24235	2.8416	2.22663	2.13896			Anthrax toxin receptor 2	ANTXR2	51714_at	-2.22761	-4.05042	-7.36254	-6.59838
spindlin	SPIN	48494_at	2.09397	3.2515	3.54707	3.22094			Synaptopodin 2	SYNPO2	51894_at	-6.52151	-5.18376	-5.94608	-2.00828
downstream neighbor of SON	DONSON	48549_at	4.10379	3.58084	4.65868	5.27745			Sorbin and SH3 domain containing 2	ARGBP2	51939_at	-7.76536	-13.8587	-10.3974	-8.71346
KIAA1102 protein	KIAA1102	48614_f_at	2.33921	3.83308	3.53218	2.28959			esophageal cancer related gene 4 protein	ECRG4	52080_at	-9.27778	-4.74536	-14.8699	-2.11598
similar to hypothetical protein A230046P18; cDNA sequence BC055759	FLJ30428	48620_at	3.66584	2.51817	8.54378	7.09644			development and differentiation enhancing factor-like 1	DDEFL1	52128_at	-3.28812	-2.66515	-5.76228	-4.58281
Protein phosphatase 4, regulatory subunit 2	PPP4R2	48663_at	5.08831	6.97136	8.59427	16.1599			phosphoglucomutase 5	PGM5	52140_at	-23.8715	-26.5042	-44.2693	-17.7187
Potassium voltage-gated channel, KQT-like subfamily, member 1	KCNQ1OT1	48758_s_at	3.70412	2.47129	2.27216	2.04619			CUE domain containing 1	CUEDC1	52145_at	-2.1231	-2.00452	-2.28394	-2.3791
adenylate kinase 3-like 1	AK3L1	48822_s_at	3.00555	3.84324	3.67117	2.31914			Ras association (RalGDS/AF-6) domain family 4	RASSF4	52163_at	-3.91403	-4.35768	-5.96552	-2.99308
leucine-rich repeats and calponin homology (CH) domain containing 3	LRCH3	49122_at	2.01675	2.4555	2.52147	3.21047			---	---	52166_at	-3.82677	-3.48387	-2.22936	-3.82677
Chromosome 7 open reading frame 20	C7orf20	49143_s_at	4.23407	4.62222	4.40593	5.77926			endothelial differentiation, lysophosphatidic acid G-protein-coupled receptor, 2	EDG2	52170_at	-2.69231	-3.41927	-6.49485	-2.07578
Hypothetical protein LOC196996	LOC196996	49182_s_at	2.2266	5.02111	2.76425	2.00281			lunatic fringe homolog (Drosophila)	LFNG	52429_at	-2.1	-2.81148	-2.3696	-2.48551
Similar to RIKEN cDNA E030024N20 gene	---	49256_at	2.03981	3.21553	3.46027	3.15582			collagen, type VIII, alpha 2	COL8A2	52652_g_at	-7.952	-9.98995	-11.5581	-9.7451
---	---	49268_at	3.5529	19.8555	3.61343	6.74568			CDNA FLJ35396 fis, clone SKNSH2003483	---	52678_at	-9.68919	-9.99303	-3.76378	-17.925
Hypothetical protein MGC5306	MGC5306	49279_s_at	2.07459	4.21135	4.63027	5.46162			homolog of mouse LGP1	LGP1	52826_at	-13.7538	-5.94189	-3.83239	-8.11228
hypothetical protein MGC5306	MGC5306	49280_s_at	2.17222	3.85833	4.70404	2.99394			MAS-related GPR, member F	MRGPRF	52946_at	-15.6054	-18.5749	-30.5867	-70.9485
---	---	49348_at	2.99508	4.55752	3.72271	4.89676			chromosome 9 open reading frame 28	C9orf28	52975_at	-3.03915	-2.35478	-2.90476	-3.2973
Kelch repeat and BTB (POZ) domain containing 2	KBTBD2	49394_at	2.76602	3.40541	3.07645	6.33668			brother of CDO	BOC	52999_at	-2.41819	-8.80167	-12.2522	-6.15732
SMT3 suppressor of mif two 3 homolog 1 (yeast)	SUMO1	49551_at	4.05063	7.20127	4.76709	7.74684			CDNA clone IMAGE:4794726	---	53497_at	-2.8844	-2.68961	-3.51017	-13.8067
Tetratricopeptide repeat domain 3	TTC3	49558_at	2.08601	3.3051	2.97493	3.58805			chromosome 10 open reading frame 11	C10orf11	53504_at	-2.65187	-3.3982	-3.96853	-3.05108
hairy and enhancer of split 6 (Drosophila)	HES6	49633_at	5.75662	2.25528	2.33957	6.72237			Transcribed locus	---	53550_at	-7.84564	-3.00901	-2.42531	-4.676
PRO1073 protein	PRO1073	49666_s_at	4.55818	13.2535	10.0073	13.5039			tetraspanin 2	TSPAN2	53693_at	-6.38211	-4.48571	-4.53757	-6.76724
PRO1073 protein	PRO1073	49669_r_at	2.59265	4.05955	4.94522	7.22295			period homolog 3 (Drosophila)	PER3	53766_at	-15.4343	-6.79111	-5.55636	-6.28807
Transcribed locus	---	49718_at	9.01908	2.3645	22.4198	14.6603			LIM and senescent cell antigen-like domains 2	LIMS2	53785_at	-2.77714	-3.20697	-3.58886	-2.4016
Mastermind-like 3 (Drosophila)	MAML3	49879_at	3.39204	3.22435	10.2741	5.8683			UDP-Gal:betaGlcNAc beta 1,3-galactosyltransferase, polypeptide 3	B3GALT3	53879_at	-3.04199	-4.02497	-3.77486	-3.485
Phosphodiesterase 3B, cGMP-inhibited	PDE3B	49997_at	3.19451	2.50801	4.71396	4.62243			differentially expressed in FDCP 6 homolog (mouse)	DEF6	53906_at	-3.27314	-2.35906	-4.13173	-2.6778
dynein, cytoplasmic, heavy polypeptide 1	DNCH1	50084_at	2.42497	2.15006	2.11164	2.29052			chromosome 12 open reading frame 10	C12orf10	53911_at	-3.62436	-4.43908	-3.85584	-6.46177
RAB12, member RAS oncogene family	RAB12	50154_at	2.71845	2.78502	3.46463	6.02219			DKFZP564O0823 protein	DKFZP564O0823	54033_at	-4.67439	-3.72475	-11.8297	-20.0021
Chromobox homolog 5 (HP1 alpha homolog, Drosophila)	CBX5	50280_at	2.5843	2.92216	3.25528	2.85295			chromosome 19 open reading frame 21	C19orf21	54150_at	-3.25257	-4.01521	-3.34177	-2.8135
Son of sevenless homolog 1 (Drosophila)	SOS1	50375_at	2.96961	4.07525	4.57019	3.78871			hypothetical protein FLJ21511	FLJ21511	54320_at	-2.5099	-2.34388	-3.69037	-2.11657
Jumonji, AT rich interactive domain 1A (RBBP2-like)	JARID1A	50532_at	3.2228	3.31606	3.54404	4.1209			tigger transposable element derived 2	TIGD2	54423_at	-2.5	-3.34225	-2.72926	-10.9649
Eukaryotic translation initiation factor 2C, 4	EIF2C4	50597_at	2.26248	6.122	7.19039	8.3475			Paraspeckle component 1	PSPC1	54658_at	-3.18454	-2.21701	-3.62784	-13.1649
Transcribed locus	---	50662_at	2.55684	3.28422	3.78654	3.18794			phosphodiesterase 5A, cGMP-specific	PDE5A	54668_at	-4.43836	-5.17107	-5.87422	-9.55576
Oxysterol binding protein 2	OSBP2	50766_at	3.79967	2.91152	3.54925	2.83472			DnaJ (Hsp40) homolog, subfamily C, member 10	DNAJC10	54808_at	-2.1517	-3.08204	-5.60484	-4.45513
Rearranged L-myc fusion	RLF	50911_at	2.17916	2.37726	4.06891	4.92334			chromosome 14 open reading frame 45	C14orf45	54809_at	-2.56863	-2.02786	-4.1195	-21.129
Hepsin (transmembrane protease, serine 1)	HPN	50943_at	2.53838	2.06361	2.31545	2.65173			Formin binding protein 3	FNBP3	54844_at	-3.48544	-2.88353	-2.8874	-2.02064
BTB (POZ) domain containing 5	BTBD5	51058_at	2.07773	4.47847	7.02941	5.06303			similar to HSPC296	MGC88387	55057_at	-2.28313	-2.35102	-2.5519	-2.13559
Homo sapiens, clone IMAGE:4581955	---	51322_at	5.40317	3.19841	2.12698	5.21587			CDNA FLJ39164 fis, clone OCBBF2002656	---	55105_at	-2.14442	-2.04819	-2.51084	-3.02599
Eukaryotic translation initiation factor 5	EIF5	51379_at	3.43952	4.07661	5.62097	11.0726			Similar to hypothetical protein LOC231503	---	55317_at	-7.25971	-2.43369	-4.45089	-12.6737
Solute carrier family 31 (copper transporters), member 1	SLC31A1	51428_at	3.85491	2.15625	2.39509	3.22098			amyloid beta (A4) precursor protein-binding, family A, member 2 binding protein	APBA2BP	55416_at	-2.83804	-2.57167	-3.19958	-3.54588
Heterogeneous nuclear ribonucleoprotein M	HNRPM	51443_at	3.29535	2.82541	3.6069	3.90904			procollagen C-endopeptidase enhancer 2	PCOLCE2	55569_at	-2.13887	-3.19115	-2.15368	-2.03726
Mitogen-activated protein kinase kinase kinase kinase 4	MAP4K4	51474_at	4.85633	4.31564	8.69922	8.51663			annexin A11	ANXA11	55664_at	-3.32881	-2.96284	-2.20472	-2.60539
zinc finger protein 395	ZNF395	51543_at	2.98615	5.52415	6.73156	6.50768			hypothetical gene supported by BX647608	LOC399959	55722_at	-2.87474	-3.81992	-14.7368	-14.8936
Apoptotic chromatin condensation inducer 1	ACIN1	51571_at	2.47269	2.00753	3.76836	3.63842			protein phosphatase 1, regulatory (inhibitor) subunit 12B	PPP1R12B	55815_at	-2.05481	-5.30652	-6.49751	-8.11682
Death-associated protein kinase 1	DAPK1	51580_at	3.41527	6.03911	8.03352	11.3222			chromosome 9 open reading frame 103	C9orf103	56186_at	-3.14115	-4.62324	-4.02761	-3.73011
Transcribed locus	---	51586_at	3.50934	3.99751	4.99253	3.8929			BH-protocadherin (brain-heart)	PCDH7	56192_at	-2.49964	-5.33256	-5.74207	-3.00131
FGFR1 oncogene partner 2	FGFR1OP2	51604_at	3.15839	2.64539	4.55792	11.773			adenomatosis polyposis coli down-regulated 1	APCDD1	56272_at	-2.55175	-3.16883	-4.94479	-5.06152
Mitochondrial ribosome recycling factor	MRRF	51635_at	4.22957	4.8713	7.38783	8.23304			sorbin and SH3 domain containing 1	SORBS1	56409_at	-5.44817	-5.6988	-3.17256	-3.52507
Zinc finger, SWIM-type containing 6	MGC40405	51673_at	2.78947	5.0477	3.69737	4.69737			ribosomal protein S27-like	RPS27L	56410_at	-2.54266	-2.05908	-2.39769	-2.95292
Caspase recruitment domain family, member 14	CARD14	51679_at	2.39167	2.84117	4.50887	3.94911			heat shock 22kDa protein 8	HSPB8	56474_at	-3.44925	-3.87477	-3.03959	-7.49729
Tetraspanin 5	TM4SF9	51809_at	2.47698	3.35155	3.08179	4.72302			V-set and immunoglobulin domain containing 2	VSIG2	57008_at	-2.6143	-2.67704	-2.63743	-2.58538
Telomeric repeat binding factor (NIMA-interacting) 1	TERF1	51815_at	2.11342	4.7845	5.10397	3.50851			prickle-like 2 (Drosophila)	PRICKLE2	57194_at	-2.44295	-2.36152	-5.51132	-3.17822
chromobox homolog 4 (Pc class homolog, Drosophila)	CBX4	51842_at	3.32005	2.61238	5.20545	3.0762			chromosome 20 open reading frame 35	C20orf35	57241_at	-2.89716	-2.82963	-3.58327	-3.67628
Sp3 transcription factor	SP3	52328_at	2.12607	2.62106	3.37822	3.11032			related RAS viral (r-ras) oncogene homolog	RRAS	57299_s_at	-3.00061	-2.95996	-3.59582	-3.7294
Hypothetical LOC441250	MGC87315	52334_at	2.26551	2.41611	2.29273	2.30968			tetraspanin 2	TSPAN2	57331_at	-4.44419	-8.06329	-3.42473	-4.7069
Transcribed locus	---	52472_i_at	4.02093	3.82791	3.50698	2.60465			immunoglobulin-like domain containing receptor 1	ILDR1	57380_at	-3.95226	-2.0643	-4.46875	-13.7982
inhibitor of Bruton agammaglobulinemia tyrosine kinase	IBTK	52482_at	2.98273	2.75884	3.14278	4.67964			hypothetical protein MGC7036	MGC7036	57595_at	-2.58403	-2.20076	-4.39793	-2.99963
DAZ associated protein 1	DAZAP1	52558_s_at	2.80517	3.48412	3.32497	6.94238			F-box protein 22	FBXO22	57694_at	-2.91053	-2.55427	-4.25385	-3.47799
ribosomal protein L37	RPL37	52614_at	2.18182	2.82057	3.58134	3.57297			calcium binding protein 39-like	CAB39L	57735_at	-2.0496	-2.58897	-5.04723	-5.165
KIAA1171 protein	KIAA1171	52683_at	2.70231	4.66401	5.43815	6.89226			F-box protein 2	FBXO2	57811_at	-3.51118	-3.37073	-4.16265	-5.33179
Cell division cycle 73, Paf1/RNA polymerase II complex component, homolog (S. cerevisiae)	HRPT2	52744_at	2.72965	2.62488	3.40131	3.36015			Rho GTPase activating protein 27	ARHGAP27	57870_at	-2.07209	-2.22193	-2.66507	-3.58495
Polymerase (RNA) II (DNA directed) polypeptide A, 220kDa	POLR2A	52769_at	2.92741	4.03564	12.6124	11.1412			similar to Gag-Pro-Pol protein	LOC440817	58074_at	-8.38268	-2.17064	-2.35376	-2.37422
hypothetical protein FLJ21439	FLJ21439	52817_at	2.24977	4.16775	2.91519	2.94501			KIAA1411	KIAA1411	58192_at	-2.89376	-3.74976	-5.57296	-5.1518
Transcribed locus, strongly similar to XP_496055.1 PREDICTED: similar to p40 [Homo sapiens]	---	52851_at	8.70904	5.94096	6.35	6.24894			peptidase inhibitor 15	PI15	58361_at	-3.58591	-4.26245	-12.7715	-11.7419
Transcribed locus, strongly similar to XP_496055.1 PREDICTED: similar to p40 [Homo sapiens]	---	52853_g_at	9.83097	7.09714	6.25067	7.0271			caveolin 2	CAV2	58482_at	-2.41983	-2.8175	-3.00387	-2.18582
zinc finger, FYVE domain containing 16	ZFYVE16	53107_at	2.08901	3.03315	2.3951	4.80836			EPH receptor A3	EPHA3	58771_at	-2.6967	-3.12076	-4.18648	-2.73572
adducin 1 (alpha)	ADD1	53135_at	2.21278	3.58973	4.0102	4.9123			Transcribed locus	---	58773_at	-3.76493	-2.38534	-2.66931	-2.69786
kleisin beta	hCAP-H2	53254_at	2.89429	2.91057	3.14877	3.51587			protein phosphatase 1, regulatory (inhibitor) subunit 14A	PPP1R14A	58774_at	-6.67788	-6.14252	-7.31138	-7.8738
AF4/FMR2 family, member 1	MLLT2	53300_at	4.64613	3.99084	9.39051	8.10158			wingless-type MMTV integration site family, member 5B	WNT5B	58787_at	-2.47853	-2.28958	-2.23471	-3.45632
Solute carrier family 39 (zinc transporter), member 3	SLC39A3	53333_at	2.31163	2.52828	2.79402	2.17503			Chromosome 10 open reading frame 33	C10orf33	58857_at	-2.80145	-2.45127	-2.03339	-4.60956
protein kinase C binding protein 1	PRKCBP1	53493_at	4.64509	7.36607	4.49777	5.35491			solute carrier family 22 (organic cation transporter), member 17	SLC22A17	58898_s_at	-4.93153	-5.81051	-4.66416	-4.43696
Septin 7	2006-09-07	53568_at	3.93624	2.39813	3.53499	2.49222			thymus expressed gene 3-like	MGC15476	58917_at	-2.36521	-5.36023	-5.87121	-6.03896
hypothetical protein FLJ13855	FLJ13855	53753_at	2.86823	3.731	10.0765	7.86987			ankyrin repeat and SOCS box-containing 2	ASB2	59002_at	-3.97247	-2.28147	-6.44107	-4.83512
hypothetical protein FLJ21616	FLJ21616	53846_at	3.10413	2.96499	5.41113	5.91921			dynein, axonemal, light intermediate polypeptide 1	DNALI1	59123_at	-2.9466	-2.03691	-8.52528	-10.7624
Cytoplasmic linker associated protein 2	CLASP2	53998_at	2.66975	2.83591	4.18119	4.12803			CDNA FLJ30761 fis, clone FEBRA2000538	---	59136_at	-2.56829	-5.616	-2.06876	-4.44304
HLA complex group 18	HCG18	54006_at	2.48191	3.6496	3.61871	3.80936			Transcribed locus	---	59308_at	-2.00355	-7.42336	-6.30893	-2.00671
Septin 7	2006-09-07	54219_at	3.29955	2.78683	2.16844	3.27358			EGF-like-domain, multiple 3	EGFL3	59484_at	-2.02289	-3.86867	-3.76064	-7.14141
Nemo like kinase	NLK	54220_r_at	2.38679	4.22642	3.9434	4.40566			ADP-ribosylation factor-like 5	ARL5	59499_at	-2.42323	-3.1779	-3.67308	-4.35614
Musashi homolog 2 (Drosophila)	MSI2	54236_at	2.90879	3.70289	5.12507	4.15074			protocadherin 18	PCDH18	59623_at	-2.08624	-2.89432	-2.17027	-2.38675
Centrosome protein Cep63	Cep63	54268_at	2.03485	7.33167	2.26758	4.52894			family with sequence similarity 3, member B	FAM3B	59657_at	-15.8088	-27.9221	-26.0922	-25.9662
Zinc finger protein 652	ZNF652	54290_at	2.51556	3.32543	3.10519	3.19901			phosphorylase, glycogen; brain	PYGB	59669_at	-2.60307	-2.68856	-3.76389	-4.57429
zinc finger protein 605	ZNF605	54342_at	2.75464	6.88905	4.84848	4.04106			CGI-09 protein	CGI-09	59737_at	-4.21463	-3.55556	-2.24416	-8.64
Cas-Br-M (murine) ecotropic retroviral transforming sequence b	CBLB	54448_at	2.61041	4.09874	3.57989	3.75583			Hypothetical LOC401328	---	59780_s_at	-2.21747	-2.57569	-3.18611	-4.20884
YEATS domain containing 2	YEATS2	54464_at	2.59566	5.61607	3.06505	3.18495			mevalonate kinase (mevalonic aciduria)	MVK	59893_at	-2.57926	-3.89981	-5.13573	-3.43829
hypothetical protein FLJ39575	FLJ39575	54471_at	2.80245	2.13252	3.25153	3.18037			hypothetical protein FLJ23191	FLJ23191	60031_at	-4.6589	-2.27774	-2.94798	-5.27361
likely ortholog of mouse ubiquitin-conjugating enzyme E2-230K	E2-230K	54633_at	2.34289	2.06436	2.23159	2.54413			GLIS family zinc finger 2	GLIS2	60036_at	-2.25247	-2.05003	-2.76536	-2.02367
Similar to mFLJ00251 protein	coiled-coil domain containing 35	54684_at	4.90476	8.13988	3.54762	5.43452			DNA segment on chromosome X and Y (unique) 155 expressed sequence	DXYS155E	60058_at	-2.43685	-2.77758	-4.44427	-6.94279
origin recognition complex, subunit 6 homolog-like (yeast)	ORC6L	54828_f_at	3.82583	2.6955	2.80601	2.96937			Ring finger protein 152	RNF152	60156_at	-2.94081	-2.31089	-4.25225	-4.74372
cytoplasmic polyadenylation element binding protein 4	CPEB4	54887_at	2.5211	3.53793	3.04266	2.41596			Erythrocyte membrane protein band 4.1 like 5	EPB41L5	60293_at	-4.32558	-4.97326	-3.05921	-3.92405
mago-nashi homolog	FLJ10292	54889_at	4.17606	3.24223	2.4649	2.58113			Ceramide kinase-like	CERKL	60314_at	-4.68248	-3.02594	-7.37356	-3.62429
Splicing factor proline/glutamine-rich (polypyrimidine tract binding protein associated)	SFPQ	54981_r_at	2.27456	4.87483	4.89637	5.32974			junctional adhesion molecule 3	JAM3	60446_at	-2.77555	-3.43725	-3.18421	-4.9683
A kinase (PRKA) anchor protein 8-like	AKAP8L	55235_r_at	2.9081	3.5514	2.90402	3.56025			Nedd4 family interacting protein 2	NDFIP2	60510_at	-7.20287	-9.22572	-11.7167	-15.1509
Activity-dependent neuroprotector	ADNP	55293_at	2.44196	3.59582	3.97713	3.90157			Synaptopodin 2	SYNPO2	60532_at	-9.76818	-5.53866	-8.77143	-9.02941
Phosphatidylinositol-4-phosphate 5-kinase, type II, alpha	PIP5K2A	55298_at	2.82353	3.92223	2.02592	6.65005			CDNA clone IMAGE:4828750	---	60853_at	-2.15192	-8.34365	-3.20455	-4.91022
Poly(rC) binding protein 2	PCBP2	55393_at	3.7331	3.19178	4.36323	6.289			collagen, type VIII, alpha 2	COL8A2	60876_at	-2.26098	-3.25609	-3.60977	-2.24642
Forkhead box O3A	FOXO3A	55502_at	3.47653	4.36643	6.96751	4.74368			hypothetical gene supported by BC035379; BC042129	LOC388588	61106_s_at	-2.22669	-2.01868	-2.36601	-3.51783
Transcribed locus	---	55761_at	3.77964	4.88285	5.64575	6.92887			phosphatidylinositol glycan, class T	PIGT	61283_at	-2.0333	-2.99148	-8.36012	-12.4844
---	---	55943_at	3.40704	7.47236	15.3116	8.01005			CCR4-NOT transcription complex, subunit 6-like	CNOT6L	61284_r_at	-3.86502	-2.23709	-2.0428	-2.87347
crumbs homolog 2 (Drosophila) /// similar to KIAA1608	CRB2 /// LOC441467	56037_g_at	2.0911	2.97661	2.35535	2.90111			wingless-type MMTV integration site family, member 5B	WNT5B	61292_s_at	-8.71801	-11.8508	-5.42092	-13.9239
ARP1 actin-related protein 1 homolog B, centractin beta (yeast)	ACTR1B	56056_at	2.15606	3.20188	3.45113	3.26878			keratin 5 (epidermolysis bullosa simplex, Dowling-Meara/Kobner/Weber-Cockayne types)	KRT5	613_at	-13.213	-11.1227	-22.6582	-32.9574
abhydrolase domain containing 5	ABHD5	56232_at	3.35961	2.63054	2.01267	2.21816			wingless-type MMTV integration site family, member 5B	WNT5B	61330_at	-2.93672	-3.29314	-2.753	-3.61866
---	---	56234_r_at	3.79963	2.4124	4.34918	4.19792			CGI-14 protein	CGI-14	61363_at	-2.25933	-3.61364	-4.18421	-4.3413
hematological and neurological expressed 1	HN1	56429_g_at	3.30129	3.72277	2.90484	2.51796			chromosome 21 open reading frame 63	C21orf63	61659_at	-2.35555	-2.20225	-2.79111	-3.39508
Autism susceptibility candidate 2	AUTS2	56524_at	4.01488	3.9014	2.94326	2.16744			synaptopodin 2	SYNPO2	61681_at	-7.85155	-8.3345	-4.56286	-18.5731
Glyoxalase I	GLO1	56637_at	3.67442	2.75504	3.09767	2.13953			Abelson helper integration site	AHI1	61701_at	-4.18228	-2.73595	-3.48613	-2.7954
Prolactin receptor	PRLR	56729_at	2.17405	2.25791	2.85759	5.64241			ring finger protein 180	RNF180	61743_at	-3.00517	-2.92947	-3.47164	-3.87667
Opioid growth factor receptor	OGFR	56866_at	3.72296	2.69639	11.5636	12.5806			RNA binding motif protein 24	RBM24	61955_at	-2.29762	-2.57715	-2.53947	-10.5915
Zinc finger with KRAB and SCAN domains 1	ZKSCAN1	56981_at	2.65012	2.40364	2.60463	4.03639			KIAA1191 protein	KIAA1191	61962_at	-2.53718	-3.02833	-2.138	-3.62783
endogenous retroviral family W, env(C7), member 1 (syncytin)	ERVWE1	56990_f_at	3.16181	5.91156	2.97286	4.25126			Aldehyde dehydrogenase 7 family, member A1	ALDH7A1	61965_at	-5.85461	-5.1353	-5.87544	-3.12689
Phosphatidylinositol transfer protein, beta	PITPNB	57137_r_at	2.03082	3.64946	2.86287	4.85054			RAB4A, member RAS oncogene family	RAB4A	621_at	-2.60892	-2.69442	-5.51087	-6.36402
cytoplasmic polyadenylation element binding protein 4	CPEB4	57169_at	3.70154	3.91869	4.1408	4.47695			hypothetical protein FLJ11273	FLJ11273	62132_at	-2.41844	-2.29231	-2.19768	-2.51732
ATG4 autophagy related 4 homolog D (S. cerevisiae)	ATG4D	57745_s_at	2.69056	4.18872	2.62625	3.21244			MRNA; cDNA DKFZp686N07104 (from clone DKFZp686N07104)	---	62189_at	-3.72843	-2.35795	-8.59064	-12.4492
Transmembrane protein 70	FLJ20533	57760_at	4.29919	4.46829	2.35447	2.43577			Meis1, myeloid ecotropic viral integration site 1 homolog 4 (mouse)	MEIS4	62319_at	-2.395	-3.92623	-2.40704	-2.08563
Transcribed locus, weakly similar to XP_496793.1 PREDICTED: similar to signal-transducing adaptor protein-2; brk kinase substrate [Homo sapiens]	---	58036_at	2.40698	6.06395	2.78837	3.51163			transmembrane protein 16G	TMEM16G	62387_at	-9.62519	-13.3209	-12.5935	-9.93222
butyrophilin-like 9	BTNL9	58174_at	2.8847	2.15094	2.92662	3.83648			nexilin (F actin binding protein)	NEXN	62495_f_at	-2.95069	-2.40166	-2.89408	-3.93533
TAO kinase 1	TAOK1	58253_at	3.28829	3.63514	2.56757	6.27703			PWWP domain containing 2	PWWP2	62968_at	-2.62614	-2.45472	-3.35317	-3.10393
myeloid/lymphoid or mixed-lineage leukemia 5 (trithorax homolog, Drosophila)	MLL5	58271_at	2.29052	2.53693	2.60331	2.79012			Ring finger protein 10	RNF10	63064_at	-2.73617	-3.13659	-2.99534	-2.22491
hypothetical protein MGC2803	MGC2803	58312_at	2.39337	3.76236	3.60571	3.36048			myeloid/lymphoid or mixed-lineage leukemia (trithorax homolog, Drosophila); translocated to, 10	MLLT10	63345_at	-7.20432	-5.85315	-5.8955	-3.84382
LCHN protein	LCHN	58324_at	2.924	3.79372	4.97574	5.44976			Kruppel-like factor 6	KLF6	63526_f_at	-3.21084	-2.48485	-2.70558	-3.33125
metastasis associated lung adenocarcinoma transcript 1 (non-coding RNA)	MALAT1	58494_r_at	2.018	15.8973	10.2837	8.01447			Chromosome 10 open reading frame 18	C10orf18	63607_at	-2.38385	-6.50455	-3.95898	-2.49372
RAS protein activator like 2	RASAL2	58542_at	2.92764	3.7222	2.59301	2.36075			EGF-containing fibulin-like extracellular matrix protein 2	EFEMP2	63644_at	-3.24539	-3.90945	-3.28412	-3.97115
Eukaryotic translation initiation factor 2C, 2	EIF2C2	58633_s_at	2.83061	3.29398	4.11759	4.11106			solute carrier family 22 (organic cation transporter), member 17	SLC22A17	63827_at	-3.31047	-4.28765	-2.81881	-4.39352
Mastermind-like 3 (Drosophila)	MAML3	58641_at	2.85834	2.30847	5.60939	5.43671			pleckstrin and Sec7 domain containing 3	PSD3	63832_at	-3.1875	-6.04444	-4.97561	-6.58065
Myeloid/lymphoid or mixed-lineage leukemia 5 (trithorax homolog, Drosophila)	MLL5	58690_at	2.19159	2.07395	2.33204	2.47961			protein phosphatase 1, regulatory (inhibitor) subunit 14A	PPP1R14A	63893_f_at	-2.89147	-6.45176	-6.81309	-9.04749
MYC binding protein 2	MYCBP2	58721_i_at	2.16849	2.76495	2.25377	3.9428			podocan	PODN	63953_at	-4.15542	-5.29565	-4.8376	-4.9782
Ubiquitin-conjugating enzyme E2H (UBC8 homolog, yeast)	UBE2H	58777_at	9.50114	7.45309	6.5492	15.1304			sphingomyelin phosphodiesterase, acid-like 3B	SMPDL3B	64012_at	-2.05749	-2.21784	-6.63483	-2.45021
hypothetical protein FLJ21657	FLJ21657	58778_at	4.33955	5.59888	6.17164	5.17537			acylphosphatase 2, muscle type	ACYP2	64090_s_at	-3.35934	-4.33377	-3.68468	-5.82206
Threonyl-tRNA synthetase	TARS	58855_at	5.14041	2.36301	2.16781	5.73973			UDP-GalNAc:betaGlcNAc beta 1,3-galactosaminyltransferase, polypeptide 2	B3GALNT2	64095_at	-2.96412	-4.11594	-6.07487	-10.1203
chromosome 8 open reading frame 52	C8orf52	58932_r_at	2.39514	2.72698	2.06453	2.05808			WAP four-disulfide core domain 1	WFDC1	64111_at	-3.78532	-11.2075	-6.63988	-6.65922
hypothetical protein MGC4692	MGC4692	58956_at	2.03093	2.50451	2.45876	2.63144			axin 2 (conductin, axil)	AXIN2	64129_at	-4.9697	-6.96637	-7.18248	-4.19616
---	---	59034_at	2.36962	2.28945	2.10127	3.8616			Clone 25194 mRNA sequence	---	64163_at	-3.65696	-5.03463	-4.7875	-4.7015
neurotrimin	HNT	59070_at	5.37397	9.69193	12.0824	13.6705			Chloride channel 7	CLCN7	64272_at	-2.59435	-2.71248	-2.48609	-2.35161
UDP-N-acetyl-alpha-D-galactosamine:polypeptide N-acetylgalactosaminyltransferase 7 (GalNAc-T7)	GALNT7	59101_at	8.40775	4.12481	5.10853	6.53643			three prime repair exonuclease 1	TREX1	64276_at	-2.43781	-2.57361	-3.67519	-2.91805
CDNA clone IMAGE:4796258	---	59188_r_at	2.29921	2.24606	3.0748	4.26378			connective tissue growth factor	CTGF	64342_at	-4.21285	-4.14548	-20.4361	-14.8667
RAB7, member RAS oncogene family	RAB7	59300_at	2.20166	4.94175	4.37592	5.32256			synaptopodin 2	SYNPO2	64407_at	-3.04399	-2.76411	-2.4655	-3.60248
Phosphatidylinositol binding clathrin assembly protein	PICALM	59350_at	2.90914	4.28202	2.65329	3.09609			brother of CDO	BOC	64423_s_at	-3.62905	-8.15858	-11.803	-54.6625
Family with sequence similarity 61, member A	C19orf13	59389_at	3.19279	2.971	3.31034	3.32288			selenoprotein M	SELM	64449_at	-6.36137	-8.40138	-29.231	-39.3562
Down syndrome critical region gene 8	DSCR8	59533_s_at	6.35789	3.75439	2.42105	2.83509			smoothelin	SMTN	64499_s_at	-5.1983	-15.2231	-7.18244	-4.41847
myeloid/lymphoid or mixed-lineage leukemia 5 (trithorax homolog, Drosophila)	MLL5	59553_at	3.27959	3.8928	2.95883	3.96569			PDZ domain containing RING finger 4	PDZRN4	64526_at	-2.49171	-3.12154	-2.29273	-2.14541
Chromosome 21 open reading frame 106	C21orf106	59651_at	3.19453	4.01672	5.231	6.44073			---	---	64676_at	-17.2971	-9.38605	-6.31942	-13.0474
Ribosomal protein S6 kinase, 52kDa, polypeptide 1	RPS6KC1	59799_i_at	3.6918	2.68525	2.92787	3.21967			Solute carrier family 30 (zinc transporter), member 4	SLC30A4	64817_at	-2.88986	-2.29239	-2.2534	-2.15798
B-cell CLL/lymphoma 2	BCL2	59821_at	2.89221	3.12604	3.58209	3.85738			vacuolar protein sorting 36 (yeast)	VPS36	64932_at	-4.5608	-2.87529	-2.48075	-2.26601
guanine nucleotide binding protein-like 3 (nucleolar)-like	GNL3L	59989_s_at	2.462	2.53222	2.12687	3.0772			Eyes absent homolog 4 (Drosophila)	EYA4	64963_at	-3.06197	-3.30947	-2.54982	-5.01049
CDNA FLJ26031 fis, clone PNC08078	---	59995_at	2.69494	2.10277	4.72431	13.5628			Similar to SRR1-like protein	TFIP11	65035_at	-2.28061	-2.63458	-2.96681	-3.76685
ubiquitin-conjugating enzyme E2D 3 (UBC4/5 homolog, yeast)	UBE2D3	60027_r_at	2.30664	3.23799	3.48284	3.60641			chromosome 21 open reading frame 56	C21orf56	65127_at	-2.15269	-6.38853	-4.98676	-6.35772
DKFZp434A0131 protein	TRIM50A	60048_at	4.85291	3.17919	2.27912	3.009			dehydrogenase/reductase (SDR family) member 10	DHRS10	65515_at	-4.96232	-6.45813	-4.77788	-2.28191
SRY (sex determining region Y)-box 4	SOX4	60076_at	3.32247	3.77097	2.08907	2.72286			mitochondrial ribosomal protein L45	MRPL45	65527_at	-2.46874	-3.23836	-7.99239	-11.9341
Membrane-associated ring finger (C3HC4) 3	MARCH-III	60191_at	2.27388	2.84	3.13976	4.29741			hypothetical protein FLJ13710	FLJ13710	65550_at	-4.17433	-3.05223	-2.23482	-9.6001
Signal recognition particle 19kDa	SRP19	60256_r_at	2.74082	3.12733	2.91394	2.4922			paired related homeobox 1	PRRX1	65573_at	-2.08036	-3.27998	-4.98494	-32.0969
Hypothetical gene supported by AK096952; AK126241; BC068588	---	60261_r_at	2.381	3.67584	4.86814	5.10179			thioredoxin domain containing 11	TXNDC11	65580_at	-4.75898	-4.45155	-2.74105	-3.70484
KRIT1, ankyrin repeat containing	CCM1	60356_at	3.02342	2.24356	2.62529	3.86885			Sarcospan (Kras oncogene-associated gene)	SSPN	65647_at	-5.39516	-5.88132	-3.11888	-17.6053
MRNA; cDNA DKFZp686N1345 (from clone DKFZp686N1345)	---	60407_at	2.20987	2.58296	4.43229	4.73543			Transcribed locus	---	65688_at	-2.29409	-3.19133	-2.65587	-5.57766
hypothetical protein LOC153561	LOC153561	60521_at	3.4476	3.13291	2.38679	2.13142			cofilin 2 (muscle)	CFL2	65734_at	-4.24394	-5.77516	-2.75618	-2.88419
B-cell CLL/lymphoma 2	BCL2	60568_at	2.17978	3.26966	3.35206	3.74532			golgi phosphoprotein 2	GOLPH2	65744_at	-2.49699	-8.07453	-5.10433	-6.96925
Chromosome 5 open reading frame 12	C5orf12	60651_at	2.33241	4.82382	6.21163	9.1446			trafficking protein particle complex 1	TRAPPC1	65822_at	-2.1446	-2.94749	-2.38036	-2.51794
---	---	60658_at	3.3982	6.83683	5.18862	9.10479			cytochrome b reductase 1	CYBRD1	65852_at	-6.43097	-4.79112	-6.70237	-7.22822
protein phosphatase 2C, magnesium-dependent, catalytic subunit	PPM2C	60828_at	2.27428	3.7747	2.18569	4.74106			DKFZP564K1964 protein	DKFZP564K1964	65860_at	-3.53101	-3.10722	-3.51757	-4.61842
Transcribed locus	---	60982_at	2.73642	2.48189	2.50503	3.15091			transmembrane, prostate androgen induced RNA	TMEPAI	65880_at	-3.52641	-2.59701	-4.05244	-11.2148
PREDICTED: Homo sapiens similar to D(1B) dopamine receptor (D(5) dopamine receptor) (D1beta dopamine receptor) (LOC440684), mRNA	---	61037_at	3.44412	3.55809	3.46912	3.725			MRNA; cDNA DKFZp313C0240 (from clone DKFZp313C0240)	---	65904_at	-2.04792	-3.4798	-4.17836	-3.43497
Homo sapiens, clone IMAGE:4042901, mRNA	---	61242_r_at	2.25076	4.25382	9.16208	3.93272			checkpoint suppressor 1	CHES1	65908_at	-3.29502	-2.11043	-2.33696	-5.51282
Chromosome 4 open reading frame 12	FBI4	61245_at	2.06506	3.21045	5.08092	6.69031			proline-rich nuclear receptor coactivator 2	PNRC2	65945_at	-2.08222	-2.26431	-2.60534	-2.24257
---	---	61430_at	2.82328	2.18534	3.98707	5.27586			wingless-type MMTV integration site family, member 5B	WNT5B	66142_s_at	-3.9414	-3.8652	-4.48908	-4.15618
SNF2 histone linker PHD RING helicase	SHPRH	61536_r_at	2.29018	3.42116	4.64685	5.51134			serpin peptidase inhibitor, clade B (ovalbumin), member 5	SERPINB5	862_at	-3.28095	-2.67054	-2.47842	-3.21963
WD repeat domain 71	WDR71	61748_at	2.59666	3.72718	3.00716	2.88634
intimal thickness-related receptor	ITR	61846_r_at	2.23493	3.38046	2.59044	2.4158
Transcribed locus	---	61924_at	2.27774	2.39456	2.87289	2.63777
Transcribed locus, weakly similar to XP_518535.1 PREDICTED: similar to dJ108C2.1.4 (MCM3 minichromosome maintenance deficient 3 (S. cerevisiae), variant 4) [Pan troglodytes]	---	61954_at	2.77832	3.93851	2.9644	3.80744
Acidic (leucine-rich) nuclear phosphoprotein 32 family, member A	ANP32A	62509_at	2.78132	8.93418	8.74735	10.9257
Transcribed locus, weakly similar to XP_512541.1 PREDICTED: similar to hypothetical protein [Pan troglodytes]	---	62522_at	2.66492	2.87696	9.92147	23.9215
Protocadherin gamma subfamily A, 12	PCDHGC3	62628_at	2.2408	5.43635	2.96549	2.41794
calmodulin regulated spectrin-associated protein 1	CAMSAP1	62630_at	4.44613	5.80425	3.36267	5.36267
Transcribed locus	---	62671_at	6.37975	7.12518	5.73558	11.0267
proline-rich acidic protein 1	PRAP1	62695_at	2.81629	2.33846	3.61086	4.5991
Acyl-CoA synthetase short-chain family member 2	ACAS2	62783_at	4.28866	6.14354	7.01983	5.90484
ADP-ribosylation factor-like	LOC51326	63059_r_at	2.08446	3.00852	2.95699	2.03022
hypothetical protein LOC285749	LOC285749	63073_at	5.00567	7.02962	2.57719	4.66289
Suppressor of variegation 4-20 homolog 1 (Drosophila)	SUV420H1	63115_at	2.2058	4.0587	3.28319	3.71536
Similar to Hypothetical zinc finger protein KIAA1956	---	63147_at	3.24725	5.40082	3.11758	4.03846
SAM and SH3 domain containing 1	SASH1	63148_at	3.00679	2.10897	2.59578	2.95324
Glucocorticoid receptor DNA binding factor 1	GRLF1	63158_at	3.55155	2.63158	2.29993	3.44773
family with sequence similarity 44, member A	FAM44A	63159_at	2.15901	2.59717	2.58834	2.52297
Myosin VB	MYO5B	63281_r_at	3.29487	6.17308	4.29487	6.83974
SFRS protein kinase 1	SRPK1	63687_at	6.06061	4.36061	10.6121	12.8242
UDP glucuronosyltransferase 2 family, polypeptide B15	UGT2B15	63915_f_at	2.42118	3.0719	4.38333	4.40565
F-box protein 9	FBXO9	63922_f_at	2.33051	3.52056	2.85563	2.68321
LOC440524	---	64642_s_at	8.25071	6.4188	7.04274	10.5983
nucleolar protein 8	NOL8	64662_at	2.65097	5.69364	5.0977	9.04124
Transcription factor CP2	TFCP2	64689_at	2.06286	2.51183	4.81784	3.06759
fibronectin 1	FN1	64719_at	27.0714	6.01786	4.05357	4.92857
SECIS binding protein 2	SECISBP2	64776_at	2.98456	4.41681	2.66895	3.12178
Transcribed locus, strongly similar to XP_518572.1 PREDICTED: similar to brain-specific angiogenesis inhibitor 3 [Pan troglodytes]	---	64824_at	2.73524	3.03879	4.6172	2.04216
WD repeat and FYVE domain containing 1	WDFY1	64936_r_at	4.47959	4.64668	2.69133	5.31122
chromosome X open reading frame 24	CXorf24	64969_r_at	3.06299	2.45669	2.57776	2.0748
Transducin (beta)-like 1X-linked receptor 1	TBL1XR1	65001_r_at	3.52749	12.3021	4.0568	7.19275
Dihydroorotate dehydrogenase	DHODH	65061_at	2.35976	2.55444	3.35503	2.21775
RNA-binding region (RNP1, RRM) containing 2	RNPC2	65083_at	3.17737	3.96464	6.01031	9.19476
AF4/FMR2 family, member 1	MLLT2	65205_at	3.42714	7.12563	6.56784	13.0075
RNA-binding region (RNP1, RRM) containing 3	RNPC3	65334_at	2.33103	5.47356	9.28276	9.31034
Transcribed locus	---	65686_i_at	2.45022	2.07222	3.43706	7.53898
thrombospondin 2	THBS2	659_g_at	2.39274	2.37129	2.26485	2.7005
myeloid/lymphoid or mixed-lineage leukemia 5 (trithorax homolog, Drosophila)	MLL5	66005_s_at	2.37319	2.83383	3.09379	2.10708
Chromosome 9 open reading frame 39	C9orf39	66067_at	2.18388	2.50756	5.34005	3.7733
Membrane associated guanylate kinase, WW and PDZ domain containing 1	BAIAP1	66124_at	2.64826	7.5138	6.87801	13.3553
---	---	66288_at	2.50954	2.15804	2.52044	3.03542
eukaryotic translation initiation factor 1A, X-linked	EIF1AX	663_at	3.04043	2.17107	3.0162	2.16319
Homeodomain interacting protein kinase 1	HIPK1	66313_at	2.09024	2.84756	2.95366	3.97561
Plakophilin 4	PKP4	66327_at	3.31395	3.87791	4.56105	6.19767
Jumonji domain containing 2C	JMJD2C	66337_at	2.16969	2.85881	2.65544	4.46373
KIAA0125 /// chromosome 14 open reading frame 110	KIAA0125 /// C14orf110	66762_g_at	2.13888	2.66936	2.16956	2.89382
---	---	66781_at	2.28995	3.64041	6.22374	4.29452
Transcribed locus	---	66891_at	5.36349	2.23323	13.6022	7.48206
Echinoderm microtubule associated protein like 4	EML4	66955_at	2.21846	3.3	6.8	5.08923
nerve growth factor, beta polypeptide	NGFB	790_at	2.08489	2.34707	3.37079	2.90387
protein kinase C binding protein 1	PRKCBP1	842_at	2.39555	3.78288	2.05416	2.73308
