# Supplementary material for: Gene expression profiles of prostate cancer reveal involvement of multiple molecular pathways in the metastatic process
Source: BMC Cancer. 2007 Apr 12;7:64. doi: 10.1186/1471-2407-7-64 (PMC1865555; doi:10.1186/1471-2407-7-64)
Supplement: Additional file 3 — Genes identified as regulated in metastatic prostate cancer from both Codelink and Affymetrix platforms [file 1471-2407-7-64-S3.xls]

## Sheet: Sheet1
Supplemental Table 3 - Genes identified as regulated by both Affymetrix and Codelink platforms
UNIGENE	InputID	Gene Name
HS.171695	1005_AT	DUAL SPECIFICITY PHOSPHATASE 1
HS.297324	1035_G_AT	TIMP METALLOPEPTIDASE INHIBITOR 3 (SORSBY FUNDUS DYSTROPHY, PSEUDOINFLAMMATORY)
HS.491611	1137_AT	SOLUTE CARRIER FAMILY 20 (PHOSPHATE TRANSPORTER), MEMBER 2
HS.446427	1315_AT	ORNITHINE DECARBOXYLASE ANTIZYME 1
HS.80741	1348_S_AT	PROPIONYL COENZYME A CARBOXYLASE, ALPHA POLYPEPTIDE
HS.155919	1488_AT	PROTEIN TYROSINE PHOSPHATASE, RECEPTOR TYPE, K
HS.435051	1797_AT	CYCLIN-DEPENDENT KINASE INHIBITOR 2D (P19, INHIBITS CDK4)
HS.514012	2075_S_AT	MITOGEN-ACTIVATED PROTEIN KINASE KINASE 3
HS.126115	314_AT	PHOSPHATIDYLINOSITOL GLYCAN, CLASS B
HS.467284	31511_AT	RIBOSOMAL PROTEIN S9
HS.546288	31511_AT	RIBOSOMAL PROTEIN S9
HS.202097	31609_S_AT	PROCOLLAGEN C-ENDOPEPTIDASE ENHANCER
HS.18069	317_AT	LEGUMAIN
HS.404263	31872_AT	SYNOVIAL SARCOMA TRANSLOCATION, CHROMOSOME 18
HS.479867	31894_AT	CENTROMERE PROTEIN C 1
HS.250899	31906_AT	HEAT SHOCK FACTOR BINDING PROTEIN 1
HS.476680	32038_S_AT	SPLICING FACTOR, ARGININE/SERINE-RICH, 46KD
HS.486074	32113_AT	ABSENT IN MELANOMA 1
HS.189445	32239_AT	MATRILIN 2
HS.513609	32597_AT	RETINOBLASTOMA-LIKE 2 (P130)
HS.439381	32743_AT	KIAA0453 PROTEIN
HS.469820	32776_AT	V-RAL SIMIAN LEUKEMIA VIRAL ONCOGENE HOMOLOG B (RAS RELATED; GTP BINDING PROTEIN)
HS.466766	33137_AT	LATENT TRANSFORMING GROWTH FACTOR BETA BINDING PROTEIN 4
HS.382168	33381_AT	NUCLEAR RECEPTOR COACTIVATOR 3
HS.262857	33442_AT	KIAA0367
HS.409965	33543_S_AT	PININ, DESMOSOME ASSOCIATED PROTEIN
HS.477959	33799_AT	SEVEN IN ABSENTIA HOMOLOG 2 (DROSOPHILA)
HS.12865	33857_AT	P47 (RAT)
HS.477921	33876_AT	WW DOMAIN CONTAINING TRANSCRIPTION REGULATOR 1
HS.529451	33920_AT	DIAPHANOUS HOMOLOG 1 (DROSOPHILA)
HS.31016	34337_S_AT	METAL RESPONSE ELEMENT BINDING TRANSCRIPTION FACTOR 2
HS.521286	34407_AT	RETINOIC ACID RECEPTOR RESPONDER (TAZAROTENE INDUCED) 2
HS.525232	34409_AT	LOW DENSITY LIPOPROTEIN RECEPTOR-RELATED PROTEIN 10
HS.105105	34657_AT	A KINASE (PRKA) ANCHOR PROTEIN 11
HS.485365	34728_G_AT	S-ADENOSYLHOMOCYSTEINE HYDROLASE-LIKE 1
HS.23960	34736_AT	CYCLIN B1
HS.3873	34774_AT	PALMITOYL-PROTEIN THIOESTERASE 1 (CEROID-LIPOFUSCINOSIS, NEURONAL 1, INFANTILE)
HS.250822	34851_AT	AURORA KINASE A
HS.250072	34936_AT	SOLUTE CARRIER FAMILY 4, SODIUM BICARBONATE COTRANSPORTER, MEMBER 7
HS.5158	35365_AT	INTEGRIN-LINKED KINASE
HS.531081	35367_AT	LECTIN, GALACTOSIDE-BINDING, SOLUBLE, 3 (GALECTIN 3)
HS.370140	35618_AT	HELICASE WITH ZINC FINGER
HS.133512	35682_AT	ZINC FINGER CCCH-TYPE, ANTIVIRAL 1
HS.505033	35701_AT	V-HA-RAS HARVEY RAT SARCOMA VIRAL ONCOGENE HOMOLOG
HS.187866	35747_AT	NEUROPLASTIN
HS.181368	35753_AT	PRP8 PRE-MRNA PROCESSING FACTOR 8 HOMOLOG (YEAST)
HS.546250	35788_AT	DYNEIN, CYTOPLASMIC 1, INTERMEDIATE CHAIN 2
HS.470601	35788_AT	DYNEIN, CYTOPLASMIC 1, INTERMEDIATE CHAIN 2
HS.499925	35790_AT	VACUOLAR PROTEIN SORTING 26 HOMOLOG A (YEAST)
HS.303676	35793_AT	RAS-GTPASE ACTIVATING PROTEIN SH3 DOMAIN-BINDING PROTEIN 2
HS.546239	35834_AT	ALPHA-2-GLYCOPROTEIN 1, ZINC
HS.514505	35850_AT	PHOSPHATIDYLSERINE RECEPTOR
HS.43728	36009_AT	GLUTATHIONE PEROXIDASE 7
HS.501629	36097_AT	IMMEDIATE EARLY RESPONSE 2
HS.490789	36160_S_AT	PROTEIN TYROSINE PHOSPHATASE, RECEPTOR TYPE, N POLYPEPTIDE 2
HS.533136	36194_AT	LOW DENSITY LIPOPROTEIN RECEPTOR-RELATED PROTEIN ASSOCIATED PROTEIN 1
HS.250616	36195_AT	ISOCITRATE DEHYDROGENASE 3 (NAD+) ALPHA
HS.533192	36198_AT	TRANSLOCASE OF OUTER MITOCHONDRIAL MEMBRANE 20 HOMOLOG (YEAST)
HS.279906	36391_AT	CYCLIN T1
HS.546324	36457_AT	GUANINE MONPHOSPHATE SYNTHETASE
HS.443914	36620_AT	SUPEROXIDE DISMUTASE 1, SOLUBLE (AMYOTROPHIC LATERAL SCLEROSIS 1 (ADULT))
HS.519162	36634_AT	BTG FAMILY, MEMBER 2
HS.523332	36636_AT	ORNITHINE AMINOTRANSFERASE (GYRATE ATROPHY)
HS.512857	36644_AT	CD151 ANTIGEN (RAPH BLOOD GROUP)
HS.368157	36667_AT	PHOSPHORYLASE, GLYCOGEN; BRAIN
HS.75678	36669_AT	FBJ MURINE OSTEOSARCOMA VIRAL ONCOGENE HOMOLOG B
HS.459538	36686_AT	ALDEHYDE DEHYDROGENASE 1 FAMILY, MEMBER A3
HS.133892	36792_AT	TROPOMYOSIN 1 (ALPHA)
HS.523004	36795_AT	PROSAPOSIN (VARIANT GAUCHER DISEASE AND VARIANT METACHROMATIC LEUKODYSTROPHY)
HS.7277	36864_AT	PEROXISOMAL BIOGENESIS FACTOR 3
HS.517717	36899_AT	SPECIAL AT-RICH SEQUENCE BINDING PROTEIN 1 (BINDS TO NUCLEAR MATRIX/SCAFFOLD-ASSOCIATING DNA'S)
HS.499725	36965_AT	ANKYRIN 3, NODE OF RANVIER (ANKYRIN G)
HS.306764	37225_AT	ANKYRIN REPEAT DOMAIN 15
HS.528087	37272_AT	INOSITOL 1,4,5-TRISPHOSPHATE 3-KINASE B
HS.575804	37272_AT	INOSITOL 1,4,5-TRISPHOSPHATE 3-KINASE B
HS.247077	37309_AT	RAS HOMOLOG GENE FAMILY, MEMBER A
HS.422986	37374_AT	ANNEXIN A4
HS.480364	37619_AT	METHIONYL AMINOPEPTIDASE 1
HS.46732	37628_AT	MONOAMINE OXIDASE B
HS.433307	37704_AT	BRANCHED CHAIN KETO ACID DEHYDROGENASE E1, ALPHA POLYPEPTIDE
HS.83722	37731_AT	EPIDERMAL GROWTH FACTOR RECEPTOR PATHWAY SUBSTRATE 15
HS.400556	37821_AT	BREAST CARCINOMA AMPLIFIED SEQUENCE 1
HS.504284	37900_AT	PEROXISOMAL BIOGENESIS FACTOR 11B
HS.24601	38026_AT	FIBULIN 1
HS.469615	38033_AT	SEPTIN 10
HS.535917	38033_AT	SEPTIN 10
HS.505806	38063_AT	PRE-B-CELL LEUKEMIA TRANSCRIPTION FACTOR INTERACTING PROTEIN 1
HS.304192	38385_AT	DESTRIN (ACTIN DEPOLYMERIZING FACTOR)
HS.528222	38695_AT	NADH DEHYDROGENASE (UBIQUINONE) FE-S PROTEIN 4, 18KDA (NADH-COENZYME Q REDUCTASE)
HS.205173	38698_AT	PREIMPLANTATION PROTEIN 3
HS.472475	38704_AT	MICROTUBULE-ACTIN CROSSLINKING FACTOR 1
HS.128548	38736_AT	WD REPEAT DOMAIN 1
HS.90436	38817_AT	SPERM ASSOCIATED ANTIGEN 7
HS.288773	39005_S_AT	ZINC FINGER PROTEIN 294
HS.118400	39070_AT	FASCIN HOMOLOG 1, ACTIN-BUNDLING PROTEIN (STRONGYLOCENTROTUS PURPURATUS)
HS.301350	39087_AT	FXYD DOMAIN CONTAINING ION TRANSPORT REGULATOR 3
HS.348350	39103_S_AT	DEHYDROGENASE/REDUCTASE (SDR FAMILY) MEMBER 1
HS.1197	39353_AT	HEAT SHOCK 10KDA PROTEIN 1 (CHAPERONIN 10)
HS.523045	39388_AT	CALCIUM/CALMODULIN-DEPENDENT PROTEIN KINASE (CAM KINASE) II GAMMA
HS.12956	39416_AT	TAX1 (HUMAN T-CELL LEUKEMIA VIRUS TYPE I) BINDING PROTEIN 3
HS.512898	39424_AT	TUMOR NECROSIS FACTOR RECEPTOR SUPERFAMILY, MEMBER 14 (HERPESVIRUS ENTRY MEDIATOR)
HS.10094	39521_AT	SOLUTE CARRIER FAMILY 12 (POTASSIUM/CHLORIDE TRANSPORTERS), MEMBER 4
HS.397705	39584_AT	CALMODULIN BINDING TRANSCRIPTION ACTIVATOR 1
HS.191219	39706_AT	COPINE III
HS.108029	39714_AT	SH3 DOMAIN BINDING GLUTAMIC ACID-RICH PROTEIN LIKE
HS.25489	39864_AT	COLD INDUCIBLE RNA BINDING PROTEIN
HS.380089	39930_AT	EPH RECEPTOR B6
HS.505	39990_AT	ISL1 TRANSCRIPTION FACTOR, LIM/HOMEODOMAIN, (ISLET-1)
HS.55044	40017_AT	REGENERATION ASSOCIATED MUSCLE PROTEASE
HS.478588	40091_AT	B-CELL CLL/LYMPHOMA 6 (ZINC FINGER PROTEIN 51)
HS.298280	40096_AT	ATP SYNTHASE, H+ TRANSPORTING, MITOCHONDRIAL F1 COMPLEX, ALPHA SUBUNIT 1, CARDIAC MUSCLE
HS.298280	40096_AT	ATP SYNTHASE, H+ TRANSPORTING, MITOCHONDRIAL F1 COMPLEX, ALPHA SUBUNIT 1, CARDIAC MUSCLE
HS.220971	40268_AT	FOS-LIKE ANTIGEN 2
HS.568265	40268_AT	FOS-LIKE ANTIGEN 2
HS.499886	40409_AT	ALDEHYDE DEHYDROGENASE 3 FAMILY, MEMBER A2
HS.516746	40413_AT	DEATH ASSOCIATED PROTEIN 3
HS.438102	40422_AT	INSULIN-LIKE GROWTH FACTOR BINDING PROTEIN 2, 36KDA
HS.49582	40438_AT	PROTEIN PHOSPHATASE 1, REGULATORY (INHIBITOR) SUBUNIT 12A
HS.458355	40496_AT	COMPLEMENT COMPONENT 1, S SUBCOMPONENT
HS.485557	40508_AT	GLUTATHIONE S-TRANSFERASE A4
HS.472558	40514_AT	ERGIC AND GOLGI 3
HS.462680	40725_AT	GOLGI SNAP RECEPTOR COMPLEX MEMBER 1
HS.279245	40841_AT	TRANSFORMING, ACIDIC COILED-COIL CONTAINING PROTEIN 1
HS.458986	40937_AT	ZINC FINGER PROTEIN 291
HS.483454	40953_AT	CALPONIN 3, ACIDIC
HS.266728	41118_AT	HYPOTHETICAL PROTEIN FLJ13639
HS.199561	41174_AT	RAN BINDING PROTEIN 2
HS.512050	41174_AT	RAN BINDING PROTEIN 2
HS.465224	41241_AT	ASPARAGINYL-TRNA SYNTHETASE
HS.471779	41320_S_AT	LEUCINE RICH REPEAT (IN FLII) INTERACTING PROTEIN 1
HS.25363	41349_AT	PRESENILIN 2 (ALZHEIMER DISEASE 4)
HS.417022	41431_AT	INTESTINAL CELL (MAK-LIKE) KINASE
HS.117848	41617_AT	HEMOGLOBIN, EPSILON 1
HS.269408	41632_AT	E2F TRANSCRIPTION FACTOR 3
HS.446091	41635_AT	WILMS TUMOR 1 ASSOCIATED PROTEIN
HS.370858	41814_AT	FUCOSIDASE, ALPHA-L- 1, TISSUE
HS.276876	42614_AT	TM2 DOMAIN CONTAINING 1
HS.250181	42809_AT	GOLGI REASSEMBLY STACKING PROTEIN 1, 65KDA
HS.371001	43112_AT	EUKARYOTIC TRANSLATION INITIATION FACTOR 3, SUBUNIT 9 ETA, 116KDA
HS.368264	43124_AT	PROTEIN PHOSPHATASE 2, REGULATORY SUBUNIT B (B56), GAMMA ISOFORM
HS.561449	43359_F_AT	THYMOSIN, BETA 10
HS.446574	43359_F_AT	THYMOSIN, BETA 10
HS.237506	43395_S_AT	DNAJ (HSP40) HOMOLOG, SUBFAMILY B, MEMBER 5
HS.126221	43642_AT	TRANSMEMBRANE PROTEIN 1
HS.58992	44051_AT	SMC4 STRUCTURAL MAINTENANCE OF CHROMOSOMES 4-LIKE 1 (YEAST)
HS.503047	44059_AT	MITOCHONDRIAL RIBOSOMAL PROTEIN L21
HS.516986	44219_AT	AMYLOID BETA (A4) PRECURSOR PROTEIN-BINDING, FAMILY A, MEMBER 2 BINDING PROTEIN
HS.493362	44316_AT	ADENYLATE KINASE 3
HS.308480	44445_AT	PROTEIN-L-ISOASPARTATE (D-ASPARTATE) O-METHYLTRANSFERASE DOMAIN CONTAINING 1
HS.356697	44820_F_AT	SYNAPTOTAGMIN-LIKE 1
HS.469175	44820_F_AT	SYNAPTOTAGMIN-LIKE 1
HS.522605	44827_S_AT	MID1 INTERACTING PROTEIN 1 (GASTRULATION SPECIFIC G12-LIKE (ZEBRAFISH))
HS.532401	45144_AT	GOLGI TRANSPORT 1 HOMOLOG A (S. CEREVISIAE)
HS.38738	45155_AT	CLAUDIN 15
HS.148162	45217_AT	SPINAL CORD-DERIVED GROWTH FACTOR; SECRETORY GROWTH FACTOR-LIKE PROTEIN FALLOTEIN
HS.513145	45233_AT	NEUGRIN, NEURITE OUTGROWTH ASSOCIATED
HS.505652	45254_AT	COATOMER PROTEIN COMPLEX, SUBUNIT ZETA 1
HS.301853	45269_AT	RAB34, MEMBER RAS ONCOGENE FAMILY
HS.515890	45270_AT	YIPPEE-LIKE 5 (DROSOPHILA)
HS.456507	45302_AT	KIAA0319-LIKE
HS.145284	45312_AT	NIF3 NGG1 INTERACTING FACTOR 3-LIKE 1 (S. POMBE)
HS.444468	45342_AT	CTD (CARBOXY-TERMINAL DOMAIN, RNA POLYMERASE II, POLYPEPTIDE A) SMALL PHOSPHATASE 1
HS.514065	45484_AT	NON-METASTATIC CELLS 3, PROTEIN EXPRESSED IN
HS.191186	45489_S_AT	TETRATRICOPEPTIDE REPEAT DOMAIN 17
HS.478000	45583_AT	MUSCLEBLIND-LIKE (DROSOPHILA)
HS.195080	45721_AT	ENDOTHELIN CONVERTING ENZYME 1
HS.472024	45765_AT	CHROMOSOME 20 OPEN READING FRAME 30
HS.43899	45782_AT	TRANSMEMBRANE PROTEIN 18
HS.512627	45800_AT	CHROMOSOME 8 OPEN READING FRAME 35
HS.5268	45807_AT	ZINC FINGER, DHHC-TYPE CONTAINING 4
HS.469879	45816_AT	HYPOTHETICAL PROTEIN LOC55677
HS.355126	46109_AT	TRANSMEMBRANE CHANNEL-LIKE 4
HS.505516	46166_AT	DIP2 DISCO-INTERACTING PROTEIN 2 HOMOLOG B (DROSOPHILA)
HS.532786	46240_AT	HYPOTHETICAL PROTEIN LOC339287
HS.7036	46246_AT	N-ACETYLGLUCOSAMINE KINASE
HS.7953	46287_AT	GOLGI AUTOANTIGEN, GOLGIN SUBFAMILY A, 7
HS.500013	46288_AT	DNAJ (HSP40) HOMOLOG, SUBFAMILY B, MEMBER 12
HS.511251	46305_AT	SULFIDE QUINONE REDUCTASE-LIKE (YEAST)
HS.500674	46307_AT	SM-11044 BINDING PROTEIN
HS.410231	46384_AT	CHROMOSOME 14 OPEN READING FRAME 118
HS.522729	46640_AT	ARMADILLO REPEAT CONTAINING, X-LINKED 5
HS.9315	46694_AT	OLFACTOMEDIN-LIKE 3
HS.298658	46704_AT	KRUPPEL-LIKE FACTOR 3 (BASIC)
HS.492031	46903_AT	UBIQUITIN-CONJUGATING ENZYME E2W (PUTATIVE)
HS.462323	47347_AT	NUCLEAR RECEPTOR CO-REPRESSOR 1
HS.87159	47949_AT	CALCIUM BINDING PROTEIN 39-LIKE
HS.6834	47964_AT	FORMIN BINDING PROTEIN 4
HS.148989	48018_AT	CINGULIN-LIKE 1
HS.567622	48050_AT	PAR-6 PARTITIONING DEFECTIVE 6 HOMOLOG GAMMA (C. ELEGANS)
HS.568347	48372_AT	FERRITIN, HEAVY POLYPEPTIDE 1
HS.308074	48500_AT	CHROMOSOME 9 OPEN READING FRAME 5
HS.435342	48520_AT	STEP II SPLICING FACTOR SLU7
HS.305971	48553_AT	SOLUTE CARRIER FAMILY 2 (FACILITATED GLUCOSE TRANSPORTER), MEMBER 10
HS.20573	48696_AT	INSULIN-LIKE GROWTH FACTOR 1 RECEPTOR
HS.279696	48704_AT	SULFATASE MODIFYING FACTOR 2
HS.250905	49175_AT	TRANSMEMBRANE PROTEIN 85
HS.155742	49204_AT	GLYOXYLATE REDUCTASE/HYDROXYPYRUVATE REDUCTASE
HS.486410	49255_AT	ENOYL COENZYME A HYDRATASE DOMAIN CONTAINING 1
HS.505687	49456_AT	WITHIN BGCN HOMOLOG (DROSOPHILA)
HS.292882	49943_AT	RING FINGER PROTEIN 19
HS.505469	50271_AT	RAC GTPASE ACTIVATING PROTEIN 1
HS.278733	50375_AT	SON OF SEVENLESS HOMOLOG 1 (DROSOPHILA)
HS.487471	50391_AT	RNA BINDING MOTIF PROTEIN 35A
HS.497384	50411_AT	IMPORTIN 9
HS.277721	50416_AT	NEIGHBOR OF BRCA1 GENE 1
HS.568154	50416_AT	NEIGHBOR OF BRCA1 GENE 1
HS.546264	50416_AT	NEIGHBOR OF BRCA1 GENE 1
HS.140452	51002_S_AT	MANNOSE-6-PHOSPHATE RECEPTOR BINDING PROTEIN 1
HS.369039	51092_AT	PHD FINGER PROTEIN 11
HS.249591	51188_AT	DENN/MADD DOMAIN CONTAINING 4C
HS.497350	51214_AT	PLAKOPHILIN 1 (ECTODERMAL DYSPLASIA/SKIN FRAGILITY SYNDROME)
HS.239818	51223_AT	PHOSPHOINOSITIDE-3-KINASE, CATALYTIC, BETA POLYPEPTIDE
HS.481342	51939_AT	SORBIN AND SH3 DOMAIN CONTAINING 2
HS.37482	51960_AT	COATOMER PROTEIN COMPLEX, SUBUNIT ZETA 2
HS.417710	52023_AT	HYPOTHETICAL PROTEIN MGC15416
HS.516032	52313_AT	HYDROXYACYL-COENZYME A DEHYDROGENASE/3-KETOACYL-COENZYME A THIOLASE/ENOYL-COENZYME A HYDRATASE (TRIFUNCTIONAL PROTEIN), ALPHA SUBUNIT
HS.558601	52614_AT	RIBOSOMAL PROTEIN L37
HS.80545	52614_AT	RIBOSOMAL PROTEIN L37
HS.112423	52714_AT	HYPOTHETICAL PROTEIN DKFZP586I1420
HS.416049	52915_AT	TRANSPORTIN 2 (IMPORTIN 3, KARYOPHERIN BETA 2B)
HS.386989	52920_AT	DEHYDROGENASE/REDUCTASE (SDR FAMILY) MEMBER 7B
HS.118513	52946_AT	MAS-RELATED GPR, MEMBER F
HS.463089	53108_AT	RUN DOMAIN CONTAINING 1
HS.486993	53339_AT	TUBBY LIKE PROTEIN 4
HS.505946	53392_AT	GLUTAMATE RECEPTOR INTERACTING PROTEIN 1
HS.533339	53766_AT	PERIOD HOMOLOG 3 (DROSOPHILA)
HS.469881	53785_AT	LIM AND SENESCENT CELL ANTIGEN-LIKE DOMAINS 2
HS.526665	53860_AT	ZINC FINGER PROTEIN 627
HS.505625	53911_AT	CHROMOSOME 12 OPEN READING FRAME 10
HS.458609	53935_AT	DIPEPTIDYL-PEPTIDASE 8
HS.518773	54195_AT	UBIQUITIN-CONJUGATING ENZYME E2D 3 (UBC4/5 HOMOLOG, YEAST)
HS.587125	54195_AT	UBIQUITIN-CONJUGATING ENZYME E2D 3 (UBC4/5 HOMOLOG, YEAST)
HS.463375	54290_AT	ZINC FINGER PROTEIN 652
HS.386404	54317_AT	UBIQUITINATION FACTOR E4B (UFD2 HOMOLOG, YEAST)
HS.479703	54320_AT	HYPOTHETICAL PROTEIN FLJ21511
HS.499821	54579_AT	THYROID HORMONE RECEPTOR INTERACTOR 8
HS.30026	55002_AT	SSU72 RNA POLYMERASE II CTD PHOSPHATASE HOMOLOG (YEAST)
HS.534387	55032_AT	ACID-INDUCIBLE PHOSPHOPROTEIN
HS.130293	55032_AT	ACID-INDUCIBLE PHOSPHOPROTEIN
HS.8715	55109_AT	CHROMOSOME 4 OPEN READING FRAME 14
HS.532399	55245_AT	ZINC FINGER CCCH-TYPE CONTAINING 11A
HS.293736	55293_AT	ACTIVITY-DEPENDENT NEUROPROTECTOR
HS.90527	55598_AT	COILED-COIL DOMAIN CONTAINING 59
HS.530291	55664_AT	ANNEXIN A11
HS.372003	56129_AT	CHROMOSOME 9 OPEN READING FRAME 10
HS.293274	56272_AT	ADENOMATOSIS POLYPOSIS COLI DOWN-REGULATED 1
HS.124156	56278_AT	HIPPOCAMPUS ABUNDANT TRANSCRIPT 1
HS.505077	56315_AT	HYPOTHETICAL PROTEIN FLJ10630
HS.106534	56353_AT	CHROMOSOME 5 OPEN READING FRAME 14
HS.370703	56407_AT	CRYSTALLIN, LAMBDA 1
HS.108957	56410_AT	RIBOSOMAL PROTEIN S27-LIKE
HS.239718	57011_G_AT	SECERNIN 2
HS.534483	57198_AT	PHD FINGER PROTEIN 23
HS.513043	57201_AT	IMP3, U3 SMALL NUCLEOLAR RIBONUCLEOPROTEIN, HOMOLOG (YEAST)
HS.356050	57202_AT	FUN14 DOMAIN CONTAINING 2
HS.388188	57204_AT	HLA-B ASSOCIATED TRANSCRIPT 5
HS.6686	57207_AT	CHROMOSOME 15 OPEN READING FRAME 44
HS.316890	57276_AT	SORTING NEXIN 5
HS.515536	57299_S_AT	RELATED RAS VIRAL (R-RAS) ONCOGENE HOMOLOG
HS.505802	57315_R_AT	POLYMERASE (DNA-DIRECTED), DELTA INTERACTING PROTEIN 3
HS.345588	57616_AT	FAMILY WITH SEQUENCE SIMILARITY 101, MEMBER B
HS.353013	57736_AT	CHROMOSOME 20 OPEN READING FRAME 11
HS.507769	57913_S_AT	ASPARAGINE-LINKED GLYCOSYLATION 5 HOMOLOG (YEAST, DOLICHYL-PHOSPHATE BETA-GLUCOSYLTRANSFERASE)
HS.435512	58013_AT	PROTEIN PHOSPHATASE 3 (FORMERLY 2B), CATALYTIC SUBUNIT, ALPHA ISOFORM (CALCINEURIN A ALPHA)
HS.497369	58305_AT	HYPOTHETICAL PROTEIN MGC14961
HS.274415	58471_AT	PQ LOOP REPEAT CONTAINING 3
HS.279761	58474_AT	CHROMATIN MODIFYING PROTEIN 4A
HS.121549	58821_AT	CDP-DIACYLGLYCEROL--INOSITOL 3-PHOSPHATIDYLTRANSFERASE (PHOSPHATIDYLINOSITOL SYNTHASE)
HS.367690	59093_AT	CHROMOSOME 15 OPEN READING FRAME 17
HS.516656	59266_AT	EPHRIN-A3
HS.480073	59396_AT	HETEROGENEOUS NUCLEAR RIBONUCLEOPROTEIN D (AU-RICH ELEMENT RNA BINDING PROTEIN 1, 37KDA)
HS.319128	59619_AT	HYPOTHETICAL PROTEIN FLJ38663
HS.375762	60853_AT	CHROMOSOME 15 OPEN READING FRAME 21
HS.258314	61182_AT	BRAIN AND REPRODUCTIVE ORGAN-EXPRESSED (TNFRSF1A MODULATOR)
HS.127358	61284_R_AT	HYPOTHETICAL PROTEIN FLJ25459
HS.8752	61302_AT	TRANSMEMBRANE PROTEIN 4
HS.406590	61319_AT	MOF4 FAMILY ASSOCIATED PROTEIN 1
HS.428147	61649_AT	CELL DIVISION CYCLE 40 HOMOLOG (YEAST)
HS.531614	61688_AT	BTB (POZ) DOMAIN CONTAINING 14B
HS.525017	61748_AT	WD REPEAT DOMAIN 71
HS.47668	62165_AT	CHROMOSOME 17 OPEN READING FRAME 48
HS.444950	62574_AT	TBC1 DOMAIN FAMILY, MEMBER 10A
HS.437367	62650_AT	GLIOBLASTOMA AMPLIFIED SEQUENCE
HS.505004	62712_R_AT	TRANSCRIPTION ELONGATION FACTOR A (SII), 2
HS.546253	63122_AT	FARNESYL-DIPHOSPHATE FARNESYLTRANSFERASE 1
HS.377155	63141_R_AT	METADHERIN
HS.477537	63163_F_AT	INTRAFLAGELLAR TRANSPORT 122 HOMOLOG (CHLAMYDOMONAS)
HS.517080	63310_AT	SOLUTE CARRIER FAMILY 35, MEMBER C2
HS.445892	63376_AT	SEC22 VESICLE TRAFFICKING PROTEIN-LIKE 3 (S. CEREVISIAE)
HS.75799	634_AT	PROTEASE, SERINE, 8 (PROSTASIN)
HS.21938	63826_AT	HYPOTHETICAL PROTEIN FLJ12492
HS.568210	63826_AT	HYPOTHETICAL PROTEIN FLJ12492
HS.347535	63970_S_AT	MITOCHONDRIAL RIBOSOMAL PROTEIN L10
HS.584795	64163_AT	RAB27B, MEMBER RAS ONCOGENE FAMILY
HS.494419	64344_AT	LYSOSOMAL-ASSOCIATED MEMBRANE PROTEIN 1
HS.57813	64458_AT	ZINC RIBBON DOMAIN CONTAINING, 1
HS.109520	64932_AT	VACUOLAR PROTEIN SORTING 36 (YEAST)
HS.570207	65235_AT	RETICULON 4
HS.429581	65235_AT	RETICULON 4
HS.183428	65647_AT	SARCOSPAN (KRAS ONCOGENE-ASSOCIATED GENE)
HS.20529	65761_AT	FAMILY WITH SEQUENCE SIMILARITY 79, MEMBER A
HS.42806	65879_AT	STROMAL CELL DERIVED FACTOR 4
HS.485262	65899_AT	MITOCHONDRIAL CARRIER HOMOLOG 1 (C. ELEGANS)
HS.449042	65945_AT	PROLINE-RICH NUCLEAR RECEPTOR COACTIVATOR 2
HS.7862	65945_AT	PROLINE-RICH NUCLEAR RECEPTOR COACTIVATOR 2
HS.512636	65945_AT	PROLINE-RICH NUCLEAR RECEPTOR COACTIVATOR 2
HS.97439	738_AT	5'-NUCLEOTIDASE, CYTOSOLIC II
